# Supplementary material for: Re-formulating Gehan’s design as a flexible two-stage single-arm trial
Source: BMC Med Res Methodol. 2019 Jan 28;19:22. doi: 10.1186/s12874-019-0659-2 (PMC6350340; doi:10.1186/s12874-019-0659-2)
Supplement: Supplementary file 3 — R code. R code to determine the designs discussed in the manuscript and additional files, and reproduce each of the tables and figures. (R 36.6 kb) [file 12874_2019_659_MOESM3_ESM.r]

################################################################################
# File:        Additional_file_3.R                                             #
# Description: R code to determine the designs discussed in the manuscript and #
#              additional files, and reproduce each of the tables and figures. #
################################################################################
# Additional file 3 for "Re-formulating Gehan's design as a flexible two-stage #
# single-arm trial" by Grayling and Mander                                     #
################################################################################

##### NOTE: Uses files from Additional_file_5.zip ##############################

#install.packages("devtools")
#install.packages("ggplot2)
#install.packages("ggthemes")
#install.packages("stargazer")
#install.packages("tibble")
#devtools::install_github("mjg211/singlearm")
library(singlearm)

##### Table 1 and Tables A1-A4 #################################################

# Initialise the set of design parameters we consider
design_parameters     <- expand.grid(conservative = c(T, F),
                                     beta1        = c(0.05, 0.10),
                                     gamma        = c(0.05, 0.10),
                                     pi0          = seq(0.05, 0.5, 0.05),
                                     pi1          =  seq(0.1, 0.7, 0.05))
keep                  <- logical(nrow(design_parameters))
for (i in 1:nrow(design_parameters)) {
  piD                 <- design_parameters[i, 5] - design_parameters[i, 4]
  if (any(piD > 0.14 & piD < 0.16, piD > 0.19 & piD < 0.21,
          piD > 0.24 & piD < 0.26, piD > 0.29 & piD < 0.31)) {
    keep[i]           <- T
  }
}
design_parameters     <- design_parameters[keep, ]
# Compute which rows belong to which table
keep_table_1          <- keep_s_table_1 <- keep_s_table_2 <- keep_s_table_3 <-
                         keep_s_table_4 <- logical(nrow(design_parameters))
for (i in 1:nrow(design_parameters)) {
  pi1                 <- design_parameters[i, 5]
  piD                 <- design_parameters[i, 5] - design_parameters[i, 4]
  if (any(pi1 > 0.19 & pi1 < 0.21, pi1 > 0.24 & pi1 < 0.26,
          pi1 > 0.29 & pi1 < 0.31)) {
    if (piD > 0.14 & piD < 0.16) {
      keep_table_1[i] <- T
    }
  }
  if (piD > 0.14 & piD < 0.16 & keep_table_1[i] == F) {
    keep_s_table_1[i] <- T
  }
  if (piD > 0.19 & piD < 0.21) {
    keep_s_table_2[i] <- T
  }
  if (piD > 0.24 & piD < 0.26) {
    keep_s_table_3[i] <- T
  }
  if (piD > 0.29 & piD < 0.31) {
    keep_s_table_4[i] <- T
  }
}
# Initialise master table
tables                <- tibble::tibble(beta1        = design_parameters[, 2],
                                        gamma        = design_parameters[, 3],
                                        pi0          = design_parameters[, 4],
                                        pi1          = design_parameters[, 5],
                                        conservative = design_parameters[, 1],
                                        `P(pi0)`     = NA,
                                        `P(pi1)`     = NA,
                                        `ESS(pi0)`   = NA,
                                        `ESS(pi1)`   = NA)
# Loop over the sets of parameters, finding and storing the optimal design for
# each
optimal_design        <- optimal_D <- list()
for (i in 1:nrow(tables)) {
  optimal_design[[i]] <- des_gehan(pi1    = design_parameters$pi1[i],
                                   beta1  = design_parameters$beta1[i],
                                   gamma  = design_parameters$gamma[i],
                                   pi0    = design_parameters$pi0[i],
                                   method =
                                     methods[design_parameters$method[i]],
                                   find_D = T)
  optimal_D[[i]]      <- optimal_design[[i]]$des$D
  if (!is.null(optimal_design[[i]]$des$opchar)) {
    tables[i, 6:7]    <- optimal_design[[i]]$des$opchar$`P(pi)`
    tables[i, 8:9]    <- optimal_design[[i]]$des$opchar$`ESS(pi)`
  }
  print(i)
}
# Compute Table 1
table_1               <- tables[keep_table_1, ]
# Convert each of the optimal D in to a matrix
n1                    <- numeric(nrow(table_1))
for (i in 1:nrow(table_1)) {
  n1[i]               <- optimal_design[[i]]$des$n1
}
D                     <- matrix(NA, nrow(table_1), max(n1) + 1)
for (i in 1:nrow(table_1)) {
  D[i, 1:(n1[i] + 1)] <- optimal_D[[i]]
}
# Add the optimal D to Table 1
table_1               <- tibble::as_tibble(cbind(table_1, D))
# Add some column names and extract the columns to display
colnames(table_1)     <- c("beta1", "gamma", "pi0", "pi1", "Method", "P(pi0)",
                           "P(pi1)", "ESS(pi0)", "ESS(pi1)",
                           paste("D(", 0:max(n1), ")", sep = ""))
table_1               <- table_1[, -c(3, 10, 12:16)]
# Convert to LaTeX table form
table_1               <- stargazer::stargazer(as.data.frame(table_1),
                                              summary = F, rownames = F)
# Repeat for Table A1
init_s_table_1        <- tables[keep_s_table_1, ]
s_table_1             <- matrix(0, nrow = nrow(init_s_table_1)/2, ncol = 12)
for (i in 1:(nrow(init_s_table_1)/2)) {
  s_table_1[i, ]      <- as.numeric(c(init_s_table_1[1 + 2*(i - 1),
                                                     c(1, 2, 4, 6:9)],
                                      init_s_table_1[2*i, 6:9]))
}
colnames(s_table_1)   <- c("beta1", "gamma", "pi1", "P(pi0)", "P(pi1)",
                           "ESS(pi0)", "ESS(pi1)", "P(pi0)", "P(pi1)",
                           "ESS(pi0)", "ESS(pi1)")
s_table_1             <- stargazer::stargazer(as.data.frame(s_table_1),
                                              summary = F, rownames = F)
# Repeat for Table A2
init_s_table_2        <- tables[keep_s_table_2, ]
s_table_2             <- matrix(0, nrow = nrow(init_s_table_2)/2, ncol = 12)
for (i in 1:(nrow(init_s_table_2)/2)) {
  s_table_2[i, ]      <- as.numeric(c(init_s_table_2[1 + 2*(i - 1),
                                                     c(1, 2, 4, 6:9)],
                                      init_s_table_2[2*i, 6:9]))
}
colnames(s_table_2)   <- c("beta1", "gamma", "pi1", "P(pi0)", "P(pi1)",
                           "ESS(pi0)", "ESS(pi1)", "P(pi0)", "P(pi1)",
                           "ESS(pi0)", "ESS(pi1)")
s_table_2             <- stargazer::stargazer(as.data.frame(s_table_2),
                                              summary = F, rownames = F)
# Repeat for Table A3
init_s_table_3        <- tables[keep_s_table_3, ]
s_table_3             <- matrix(0, nrow = nrow(init_s_table_3)/2, ncol = 12)
for (i in 1:(nrow(init_s_table_3)/2)) {
  s_table_3[i, ]      <- as.numeric(c(init_s_table_3[1 + 2*(i - 1),
                                                     c(1, 2, 4, 6:9)],
                                      init_s_table_3[2*i, 6:9]))
}
colnames(s_table_3)   <- c("beta1", "gamma", "pi1", "P(pi0)", "P(pi1)",
                           "ESS(pi0)", "ESS(pi1)", "P(pi0)", "P(pi1)",
                           "ESS(pi0)", "ESS(pi1)")
s_table_3             <- stargazer::stargazer(as.data.frame(s_table_3),
                                              summary = F, rownames = F)
# Repeat for Table A4
init_s_table_4        <- tables[keep_s_table_4, ]
s_table_4             <- matrix(0, nrow = nrow(init_s_table_4)/2, ncol = 12)
for (i in 1:(nrow(init_s_table_4)/2)) {
  s_table_4[i, ]      <- as.numeric(c(init_s_table_4[1 + 2*(i - 1),
                                                     c(1, 2, 4, 6:9)],
                                      init_s_table_4[2*i, 6:9]))
}
colnames(s_table_4)   <- c("beta1", "gamma", "pi1", "P(pi0)", "P(pi1)",
                           "ESS(pi0)", "ESS(pi1)", "P(pi0)", "P(pi1)",
                           "ESS(pi0)", "ESS(pi1)")
s_table_4             <- stargazer::stargazer(as.data.frame(s_table_4),
                                              summary = F, rownames = F)

##### Figures 1-3 ##############################################################

# Find Gehan's design for the parameters of Dupuis-Girod et al. (2012), using
# the original and conservative methods
dupuis_girod_O <- des_gehan(pi0 = 0.15, pi1 = 0.3, beta1 = 0.1, gamma = 0.1,
                            find_D = T, conservative = F)
dupuis_girod_C <- des_gehan(pi0 = 0.15, pi1 = 0.3, beta1 = 0.1, gamma = 0.1,
                            find_D = T, conservative = T)
# The parameters displayed in the paper for the original method are
dupuis_girod_O$des$n1
dupuis_girod_O$des$n2
dupuis_girod_O$des$D
dupuis_girod_O$des$opchar$`P(pi)`
dupuis_girod_O$des$opchar$`ESS(pi)`
# The parameters displayed in the paper for conservative method are
dupuis_girod_C$des$n1
dupuis_girod_C$des$n2
dupuis_girod_C$des$D
dupuis_girod_C$des$opchar$`P(pi)`
dupuis_girod_C$des$opchar$`ESS(pi)`
# Function to evaluate power of Gehan's design given particular choice of gamma
find_gamma     <- function(gamma, conservative) {
  power <- des_gehan(pi0 = 0.15, pi1 = 0.3, beta1 = 0.1, gamma = gamma,
                     find_D = T,
                     conservative = conservative)$des$opchar$`P(pi)`[2]
  print(power)
  return(power - 0.8)
}
# Find the gamma which provides approximately the desired power for the original
# method
gamma_O        <- stats::uniroot(find_gamma, interval = c(0.05, 0.1),
                                 conservative = F)$root
# Find the gamma which provides approximately the desired power for the
# conservative method
gamma_C        <- stats::uniroot(find_gamma, interval = c(0.05, 0.1),
                                 conservative = T)$root
# gamma_C actually provides slightly below the desired level, manually adjusted
# value is
gamma_C        <- gamma_C - 0.0001
# Find the optimal Gehan designs for these gamma
dupuis_girod_O <- des_gehan(pi0 = 0.15, pi1 = 0.3, beta1 = 0.1, gamma = gamma_O,
                            find_D = T, conservative = F)
dupuis_girod_C <- des_gehan(pi0 = 0.15, pi1 = 0.3, beta1 = 0.1, gamma = gamma_C,
                            find_D = T, conservative = T)
# Parameters displayed in the paper for Method A are
dupuis_girod_O$des$n1
dupuis_girod_O$des$n2
dupuis_girod_O$des$D
dupuis_girod_O$des$opchar$`P(pi)`
dupuis_girod_O$des$opchar$`ESS(pi)`
# Parameters displayed in the paper for Method B are
dupuis_girod_C$des$n1
dupuis_girod_C$des$n2
dupuis_girod_C$des$D
dupuis_girod_C$des$opchar$`P(pi)`
dupuis_girod_C$des$opchar$`ESS(pi)`
# Find Simon's designs for 80% power, at 5% type-I error
null           <- des_gs(pi0 = 0.15, pi1 = 0.3, alpha = 0.05, beta = 0.2,
                         optimality = "null_ess", Nmax = 100)
minimax        <- des_gs(pi0 = 0.15, pi1 = 0.3, alpha = 0.05, beta = 0.2,
                         optimality = "minimax", Nmax = 100)
# Parameters displayed are
null$des$a
null$des$n
minimax$des$a
minimax$des$n
# Compute the ESS of the three designs
ess_null       <- opchar_gs(null, pi = seq(0, 1, 0.01))
ess_minimax    <- opchar_gs(minimax, pi = seq(0, 1, 0.01))
ess_gehan_O    <- opchar_gehan(dupuis_girod_O, pi = seq(0, 1, 0.01))
ess_gehan_C    <- opchar_gehan(dupuis_girod_C, pi = seq(0, 1, 0.01))
# Join the results and plot
ess            <-
  tibble::tibble(Design = factor(rep(c("Null-optimal  ", "Minimax  ",
                                       "Gehan, original   ",
                                       "Gehan, conservative   "), each = 101),
                                     c("Null-optimal  ", "Minimax  ",
                                       "Gehan, original   ",
                                       "Gehan, conservative   ")),
                 pi     = rep(seq(0, 1, 0.01), 4),
                 ESS    = c(ess_null$opchar$`ESS(pi)`,
                            ess_minimax$opchar$`ESS(pi)`,
                            ess_gehan_O$opchar$`ESS(pi)`,
                            ess_gehan_C$opchar$`ESS(pi)`))
(plot_ESS      <- ggplot2::ggplot(data = ess,
                                ggplot2::aes(pi, ESS, colour = Design)) +
    ggplot2::geom_line() + ggthemes::scale_colour_ptol() +
    ggplot2::theme(legend.position = "bottom",
                   legend.title = ggplot2::element_blank()) +
    ggplot2::guides(colour = ggplot2::guide_legend(nrow = 2, byrow = T)) +
    ggplot2::xlab(expression(pi)) +
    ggplot2::ylab(expression(paste(italic(ESS), '(', pi, ")"))))
ggplot2::ggsave("figure_1_v2.pdf", device = "pdf", width = 5,
                height = 5, units = "in")
# Create function to compute CEL
cel <- function(ci, pi, des) {
  l                    <- ci[, 4] - ci[, 3]
  cel                  <- numeric(length(pi))
  int_pi               <- pi
  for (i in 1:length(pi)) {
    pmf                <- singlearm:::pmf_adaptive(int_pi[i], des$a1, des$r1,
                                                   des$n1, des$n2, c(1, 2))
    pmf                <- dplyr::filter(pmf, s1 > des$a1)
    pmf$`f(s1,s,m|pi)` <- pmf$`f(s1,s,m|pi)`/sum(pmf$`f(s1,s,m|pi)`)
    cel[i]             <- sum(pmf$`f(s1,s,m|pi)`*l)
  }
  return(cel)
}
# Compute the CEL of the confidence intervals for the three designs
ci_null        <- read.csv("null_dupuis_girod.csv")
cel_null       <- cel(ci_null, seq(0.01, 0.99, 0.01),
                      list(a1 = null$des$a[1], r1 = null$des$r[1],
                           n1 = null$des$n[1],
                           n2 = c(rep(0, null$des$a[1] + 1),
                                  rep(null$des$n[2],
                                      null$des$n[1] - null$des$a[1]))))
ci_minimax     <- read.csv("minimax_dupuis_girod.csv")
cel_minimax    <- cel(ci_minimax, seq(0.01, 0.99, 0.01),
                      list(a1 = minimax$des$a[1], r1 = minimax$des$r[1],
                           n1 = minimax$des$n[1],
                           n2 = c(rep(0, minimax$des$a[1] + 1),
                                  rep(minimax$des$n[2],
                                      minimax$des$n[1] - minimax$des$a[1]))))
ci_gehan_O     <- read.csv("gehan_O_dupuis_girod.csv")
cel_gehan_O    <- cel(ci_gehan_O, seq(0.01, 0.99, 0.01), dupuis_girod_O$des)
ci_gehan_C     <- read.csv("gehan_C_dupuis_girod.csv")
cel_gehan_C    <- cel(ci_gehan_C, seq(0.01, 0.99, 0.01), dupuis_girod_C$des)
# Join the results and plot
ci             <-
  tibble::tibble(Design = factor(rep(c("Null-optimal  ", "Minimax  ",
                                       "Gehan, original   ",
                                       "Gehan, conservative   "), each = 99),
                                 c("Null-optimal  ", "Minimax  ",
                                   "Gehan, original   ", "Gehan, conservative   ")),
                 pi     = rep(seq(0.01, 0.99, 0.01), 4),
                 EL     = c(cel_null, cel_minimax, cel_gehan_O, cel_gehan_C))
(plot_EL      <- ggplot2::ggplot(data = ci,
                                 ggplot2::aes(pi, EL, colour = Design)) +
    ggplot2::geom_line() + ggthemes::scale_colour_ptol() +
    ggplot2::theme(legend.position = "bottom",
                   legend.title = ggplot2::element_blank()) +
    ggplot2::guides(colour = ggplot2::guide_legend(nrow = 2, byrow = T)) +
    ggplot2::xlab(expression(pi)) +
    ggplot2::ylab(expression(paste(italic(EL), '(', pi, " | ",
                                   italic(S)[1], " > ",
                                   italic(f)[1], ")"))))
ggplot2::ggsave("figure_2_v2.pdf", device = "pdf", width = 5,
                height = 5, units = "in")
# Find the optimal Gehan designs for gamma=0.1
dupuis_girod_G_O  <- des_gehan(pi0 = 0.15, pi1 = 0.3, beta1 = 0.1, gamma = 0.1,
                               conservative = F, find_D = T)
dupuis_girod_G_C  <- des_gehan(pi0 = 0.15, pi1 = 0.3, beta1 = 0.1, gamma = 0.1,
                               conservative = T, find_D = T)
dupuis_girod_L    <- des_gehan(pi0 = 0.15, pi1 = 0.3, beta1 = 0.1, gamma = 0.1,
                               f = "L", find_D = T)
dupuis_girod_EL_O <- des_gehan(pi0 = 0.15, pi1 = 0.3, beta1 = 0.1, gamma = 0.1,
                               f = "EL", conservative = F, find_D = T)
dupuis_girod_EL_C <- des_gehan(pi0 = 0.15, pi1 = 0.3, beta1 = 0.1, gamma = 0.1,
                               f = "EL", conservative = T, find_D = T)
# Create function to compute CEL conditional on s1
cel_s1 <- function(des, ci, pi) {
  cel_mat              <- matrix(0, des$n1, length(pi))
  for (s1 in 1:des$n1) {
    if (des$n2[s1 + 1] == 0) {
      ci_int           <- singlearm:::ci_fixed_clopper_pearson(s1, des$n1, 0.05)
      cel_mat[s1, ]    <- ci_int[2] - ci_int[1]

    } else {
      l                <- numeric(des$n2[s1 + 1] + 1)
      for (s2 in 0:des$n2[s1 + 1]) {
        ci_int         <- ci[which(ci[, 1] == s1 & ci[, 2] == s2), 3:4]
        l[s2 + 1]      <- as.numeric(ci_int[2] - ci_int[1])
      }
      for (j in 1:length(pi)) {
        cel_mat[s1, j] <- sum(l*dbinom(0:des$n2[s1 + 1], des$n2[s1 + 1], pi[j]))
      }
    }
  }
  return(cel_mat)
}
# Compute the CELs of the confidence intervals for the five designs
pi                <- seq(0, 1, 0.01)
ci_gehan_G_O      <- read.csv("G_O.csv")
cond_EL_G_O       <- cel_s1(dupuis_girod_G_O$des, ci_gehan_G_O, pi)
ci_gehan_G_C      <- read.csv("G_C.csv")
cond_EL_G_C       <- cel_s1(dupuis_girod_G_C$des, ci_gehan_G_C, pi)
ci_gehan_L        <- read.csv("L.csv")
cond_EL_L         <- cel_s1(dupuis_girod_L$des, ci_gehan_L, pi)
ci_gehan_EL_O     <- read.csv("EL_O.csv")
cond_EL_EL_O      <- cel_s1(dupuis_girod_EL_O$des, ci_gehan_EL_O, pi)
ci_gehan_EL_C     <- read.csv("EL_C.csv")
cond_EL_EL_C      <- cel_s1(dupuis_girod_EL_C$des, ci_gehan_EL_C, pi)
# Join the results and plot
cond_EL           <-
  tibble::tibble(Method  = factor(rep(c("f_G, original", "f_G, conservative",
                                        "f_L", "f_EL, original",
                                        "f_EL, conservative"), each = 707),
                                  c("f_G, original", "f_G, conservative", "f_L",
                                    "f_EL, original", "f_EL, conservative")),
                 pi      = rep(pi, 5*dupuis_girod_G_O$des$n1),
                 s1      = factor(rep(rep(c(1:dupuis_girod_G_O$des$n1),
                                          each = 101), 5)),
                 cond_EL = c(as.vector(t(cond_EL_G_O)),
                             as.vector(t(cond_EL_G_C)),
                             as.vector(t(cond_EL_L)),
                             as.vector(t(cond_EL_EL_O)),
                             as.vector(t(cond_EL_EL_C))))
(plot_cond_EL     <- ggplot2::ggplot(data = cond_EL,
                                     ggplot2::aes(pi, cond_EL, colour = s1)) +
    ggplot2::geom_line() + ggthemes::scale_colour_ptol() +
    ggplot2::theme(legend.position = "bottom") +
    ggplot2::xlab(expression(pi)) +
    ggplot2::ylab(expression(paste(italic(EL), '(', pi, " | ",
                                   italic(S)[1], " = ",
                                   italic(s)[1], ")"))) +
    ggplot2::facet_grid(~Method) +
    ggplot2::labs(colour = expression(s[1])) +
    ggplot2::guides(colour = ggplot2::guide_legend(nrow = 1,
                                                   byrow = T)) +
    ggplot2::theme(axis.text.x =
                     ggplot2::element_text(angle = 45,
                                           hjust = 1)))
ggplot2::ggsave("figure_3_v2.pdf", device = "pdf", width = 7,
                height = 5, units = "in")

##### Figures A1-A2 ############################################################

# Compute the null-optimal and minimax designs with f1=0
null_0               <- des_gs(pi0 = 0.15, pi1 = 0.3, alpha = 0.05, beta = 0.2,
                               optimality = "null_ess", Nmax = 100)$feasible
null_0               <- dplyr::filter(null_0, a1 == 0)[1, ]
minimax_0            <- des_gs(pi0 = 0.15, pi1 = 0.3, alpha = 0.05, beta = 0.2,
                               optimality = "minimax", Nmax = 100)$feasible
minimax_0            <- dplyr::filter(minimax_0, a1 == 0)[1, ]
# Parameters displayed are given in
null_0
minimax_0
# Compute the ESS of the designs
des_null_0           <- list()
class(des_null_0)    <- c(class(des_null_0), "sa_des_gs")
des_null_0$des       <- list(J = 2, a = c(0, 12), r = c(Inf, 13), n = c(7, 47),
                             pi0 = 0.15, pi1 = 0.3, alpha = 0.05, beta = 0.2)
ess_null_0           <- opchar_gs(des_null_0, pi = seq(0, 1, 0.01))
des_minimax_0        <- list()
class(des_minimax_0) <- c(class(des_minimax_0), "sa_des_gs")
des_minimax_0$des    <- list(J = 2, a = c(0, 11), r = c(Inf, 12), n = c(10, 38),
                             pi0 = 0.15, pi1 = 0.3, alpha = 0.05, beta = 0.2)
ess_minimax_0        <- opchar_gs(des_minimax_0, pi = seq(0, 1, 0.01))
# Join the results and plot
ess                  <-
  tibble::tibble(Design = factor(rep(c("Null-optimal with f1 = 0  ",
                                       "Minimax with f1 = 0  ",
                                       "Gehan, original  ",
                                       "Gehan, conservative  "), each = 101),
                                 c("Null-optimal with f1 = 0  ",
                                   "Minimax with f1 = 0  ",
                                   "Gehan, original  ",
                                   "Gehan, conservative  ")),
                 pi     = rep(seq(0, 1, 0.01), 4),
                 ESS    = c(ess_null_0$opchar$`ESS(pi)`,
                            ess_minimax_0$opchar$`ESS(pi)`,
                            ess_gehan_O$opchar$`ESS(pi)`,
                            ess_gehan_C$opchar$`ESS(pi)`))
(plot_ESS            <- ggplot2::ggplot(data = ess,
                                        ggplot2::aes(pi, ESS,
                                                     colour = Design)) +
    ggplot2::geom_line() + ggthemes::scale_colour_ptol() +
    ggplot2::theme(legend.position = "bottom",
                   legend.title = ggplot2::element_blank()) +
    ggplot2::guides(colour = ggplot2::guide_legend(nrow = 2, byrow = T)) +
    ggplot2::xlab(expression(pi)) +
    ggplot2::ylab(expression(paste(italic(ESS), '(', pi, ")"))))
ggplot2::ggsave("figure_a1_v2.pdf", device = "pdf", width = 5,
                height = 5, units = "in")
# Compute the CEL of the confidence intervals for the three designs
ci_null_0            <- read.csv("null_0_dupuis_girod.csv")
cel_null_0           <- cel(ci_null_0, seq(0.01, 0.99, 0.01),
                            list(a1 = des_null_0$des$a[1],
                                 r1 = des_null_0$des$r[1],
                                 n1 = des_null_0$des$n[1],
                                 n2 = c(rep(0, des_null_0$des$a[1] + 1),
                                        rep(des_null_0$des$n[2],
                                            des_null_0$des$n[1] -
                                              des_null_0$des$a[1]))))
ci_minimax_0         <- read.csv("minimax_0_dupuis_girod.csv")
cel_minimax_0        <- cel(ci_minimax_0, seq(0.01, 0.99, 0.01),
                            list(a1 = des_minimax_0$des$a[1],
                                 r1 = des_minimax_0$des$r[1],
                                 n1 = des_minimax_0$des$n[1],
                                 n2 = c(rep(0, des_minimax_0$des$a[1] + 1),
                                        rep(des_minimax_0$des$n[2],
                                            des_minimax_0$des$n[1] -
                                              des_minimax_0$des$a[1]))))
# Join the results and plot
ci                   <-
  tibble::tibble(Design = factor(rep(c("Null-optimal with f1 = 0  ",
                                       "Minimax with f1 = 0  ",
                                       "Gehan, original  ",
                                       "Gehan, conservative  "), each = 99),
                                 c("Null-optimal with f1 = 0  ",
                                   "Minimax with f1 = 0  ",
                                   "Gehan, original  ",
                                   "Gehan, conservative  ")),
                 pi     = rep(seq(0.01, 0.99, 0.01), 4),
                 EL     = c(cel_null_0, cel_minimax_0, cel_gehan_O,
                            cel_gehan_C))
(plot_EL             <- ggplot2::ggplot(data = ci,
                                        ggplot2::aes(pi, EL, colour = Design)) +
    ggplot2::geom_line() + ggthemes::scale_colour_ptol() +
    ggplot2::theme(legend.position = "bottom",
                   legend.title = ggplot2::element_blank()) +
    ggplot2::guides(colour = ggplot2::guide_legend(nrow = 2, byrow = T)) +
    ggplot2::xlab(expression(pi)) +
    ggplot2::ylab(expression(paste(italic(EL), '(', pi, " | ",
                                   italic(S)[1], " > ",
                                   italic(f)[1], ")"))))
ggplot2::ggsave("figure_a2_v2.pdf", device = "pdf", width = 5,
                height = 5, units = "in")

##### Figures A3-A4 ############################################################

# Compute the designs with different values of f1
lorenzen_0 <- des_gehan(pi0 = 0.3, pi1 = 0.5, beta1 = 0.05, gamma = 0.1,
                        find_D = T, conservative = T, alpha = 0.1, alpha1 = 1)
lorenzen_1 <- des_gehan(pi0 = 0.3, pi1 = 0.5, beta1 = 0.05, gamma = 0.1,
                        find_D = T, conservative = T, alpha = 0.1, alpha1 = 0.8)
lorenzen_2 <- des_gehan(pi0 = 0.3, pi1 = 0.5, beta1 = 0.05, gamma = 0.1,
                        find_D = T, conservative = T, alpha = 0.1, alpha1 = 0.7)
lorenzen_3 <- des_gehan(pi0 = 0.3, pi1 = 0.5, beta1 = 0.05, gamma = 0.1,
                        find_D = T, conservative = T, alpha = 0.1, alpha1 = 0.6)
lorenzen_4 <- des_gehan(pi0 = 0.3, pi1 = 0.5, beta1 = 0.05, gamma = 0.1,
                        find_D = T, conservative = T, alpha = 0.1,
                        alpha1 = 0.575)
lorenzen_5 <- des_gehan(pi0 = 0.3, pi1 = 0.5, beta1 = 0.05, gamma = 0.1,
                        find_D = T, conservative = T, alpha = 0.1, alpha1 = 0.5)
lorenzen_6 <- des_gehan(pi0 = 0.3, pi1 = 0.5, beta1 = 0.05, gamma = 0.1,
                        find_D = T, conservative = T, alpha = 0.1,
                        alpha1 = 0.45)
lorenzen_7 <- des_gehan(pi0 = 0.3, pi1 = 0.5, beta1 = 0.05, gamma = 0.1,
                        find_D = T, conservative = T, alpha = 0.1, alpha1 = 0.4)
# Compute the ESS of each of these designs
ess_lorenzen_0 <- opchar_gehan(lorenzen_0, pi = seq(0, 1, 0.01))
ess_lorenzen_1 <- opchar_gehan(lorenzen_1, pi = seq(0, 1, 0.01))
ess_lorenzen_2 <- opchar_gehan(lorenzen_2, pi = seq(0, 1, 0.01))
ess_lorenzen_3 <- opchar_gehan(lorenzen_3, pi = seq(0, 1, 0.01))
ess_lorenzen_4 <- opchar_gehan(lorenzen_4, pi = seq(0, 1, 0.01))
ess_lorenzen_5 <- opchar_gehan(lorenzen_5, pi = seq(0, 1, 0.01))
ess_lorenzen_6 <- opchar_gehan(lorenzen_6, pi = seq(0, 1, 0.01))
ess_lorenzen_7 <- opchar_gehan(lorenzen_7, pi = seq(0, 1, 0.01))
# Join the results and plot
ess            <-
  tibble::tibble(Design = factor(rep(c("f1 = 0  ", "f1 = 1  ", "f1 = 2  ",
                                       "f1 = 3  ", "f1 = 4  ", "f1 = 5  ",
                                       "f1 = 6  ", "f1 = 7  "), each = 101),
                                 c("f1 = 0  ", "f1 = 1  ", "f1 = 2  ",
                                   "f1 = 3  ", "f1 = 4  ", "f1 = 5  ",
                                   "f1 = 6  ", "f1 = 7  ")),
                 pi     = rep(seq(0, 1, 0.01), 8),
                 ESS    = c(ess_lorenzen_0$opchar$`ESS(pi)`,
                            ess_lorenzen_1$opchar$`ESS(pi)`,
                            ess_lorenzen_2$opchar$`ESS(pi)`,
                            ess_lorenzen_3$opchar$`ESS(pi)`,
                            ess_lorenzen_4$opchar$`ESS(pi)`,
                            ess_lorenzen_5$opchar$`ESS(pi)`,
                            ess_lorenzen_6$opchar$`ESS(pi)`,
                            ess_lorenzen_7$opchar$`ESS(pi)`))
(plot_ESS      <- ggplot2::ggplot(data = ess,
                                  ggplot2::aes(pi, ESS, colour = Design)) +
    ggplot2::geom_line() + ggthemes::scale_colour_ptol() +
    ggplot2::theme(legend.position = "bottom",
                   legend.title = ggplot2::element_blank()) +
    ggplot2::guides(colour = ggplot2::guide_legend(nrow = 2, byrow = T)) +
    ggplot2::xlab(expression(pi)) +
    ggplot2::ylab(expression(paste(italic(ESS), '(', pi, ")"))))
ggplot2::ggsave("figure_a3_v2.pdf", device = "pdf", width = 5,
                height = 5, units = "in")
# Compute the CELs of these designs
ci_gehan_0     <- read.csv("gehan_0_lorenzen.csv")
cel_gehan_0    <- cel(ci_gehan_0, seq(0.01, 0.99, 0.01), lorenzen_0$des)
ci_gehan_1     <- read.csv("gehan_1_lorenzen.csv")
cel_gehan_1    <- cel(ci_gehan_1, seq(0.01, 0.99, 0.01), lorenzen_1$des)
ci_gehan_2     <- read.csv("gehan_2_lorenzen.csv")
cel_gehan_2    <- cel(ci_gehan_2, seq(0.01, 0.99, 0.01), lorenzen_2$des)
ci_gehan_3     <- read.csv("gehan_3_lorenzen.csv")
cel_gehan_3    <- cel(ci_gehan_3, seq(0.01, 0.99, 0.01), lorenzen_3$des)
ci_gehan_4     <- read.csv("gehan_4_lorenzen.csv")
cel_gehan_4    <- cel(ci_gehan_4, seq(0.01, 0.99, 0.01), lorenzen_4$des)
ci_gehan_5     <- read.csv("gehan_5_lorenzen.csv")
cel_gehan_5    <- cel(ci_gehan_5, seq(0.01, 0.99, 0.01), lorenzen_5$des)
ci_gehan_6     <- read.csv("gehan_6_lorenzen.csv")
cel_gehan_6    <- cel(ci_gehan_6, seq(0.01, 0.99, 0.01), lorenzen_6$des)
ci_gehan_7     <- read.csv("gehan_7_lorenzen.csv")
cel_gehan_7    <- cel(ci_gehan_7, seq(0.01, 0.99, 0.01), lorenzen_7$des)
# Join the results and plot
ci             <-
  tibble::tibble(Design = factor(rep(c("f1 = 0  ", "f1 = 1  ", "f1 = 2  ",
                                       "f1 = 3  ", "f1 = 4  ", "f1 = 5  ",
                                       "f1 = 6  ", "f1 = 7  "), each = 99),
                                 c("f1 = 0  ", "f1 = 1  ", "f1 = 2  ",
                                   "f1 = 3  ", "f1 = 4  ", "f1 = 5  ",
                                   "f1 = 6  ", "f1 = 7  ")),
                 pi     = rep(seq(0.01, 0.99, 0.01), 8),
                 EL     = c(cel_gehan_0, cel_gehan_1, cel_gehan_2, cel_gehan_3,
                            cel_gehan_4, cel_gehan_5, cel_gehan_6, cel_gehan_7))
(plot_EL       <- ggplot2::ggplot(data = ci,
                                  ggplot2::aes(pi, EL, colour = Design)) +
    ggplot2::geom_line() + ggthemes::scale_colour_ptol() +
    ggplot2::theme(legend.position = "bottom",
                   legend.title = ggplot2::element_blank()) +
    ggplot2::guides(colour = ggplot2::guide_legend(nrow = 2, byrow = T)) +
    ggplot2::xlab(expression(pi)) +
    ggplot2::ylab(expression(paste(italic(EL), '(', pi, " | ",
                                   italic(S)[1], " > ",
                                   italic(f)[1], ")"))))
ggplot2::ggsave("figure_a4_v2.pdf", device = "pdf", width = 5,
                height = 5, units = "in")

##### Figures A5-A6 ############################################################

# Find Gehan's design for the parameters of Lorenzen et al. (2008), using
# the original and conservative methods
lorenzen_O  <- des_gehan(pi0 = 0.3, pi1 = 0.5, beta1 = 0.05, gamma = 0.1,
                         find_D = T, conservative = F, alpha = 0.1)
lorenzen_C  <- des_gehan(pi0 = 0.3, pi1 = 0.5, beta1 = 0.05, gamma = 0.1,
                         find_D = T, conservative = T, alpha = 0.1)
# The parameters displayed in the paper for the original method are
lorenzen_O$des$n1
lorenzen_O$des$n2
lorenzen_O$des$D
lorenzen_O$des$opchar$`P(pi)`
lorenzen_O$des$opchar$`ESS(pi)`
# The parameters displayed in the paper for conservative method are
lorenzen_C$des$n1
lorenzen_C$des$n2
lorenzen_C$des$D
lorenzen_C$des$opchar$`P(pi)`
lorenzen_C$des$opchar$`ESS(pi)`
# Function to evaluate power of Gehan's design given particular choice of gamma
find_gamma <- function(gamma, conservative) {
  power     <- des_gehan(pi0 = 0.3, pi1 = 0.5, beta1 = 0.05, gamma = gamma,
                         find_D = T, alpha = 0.1,
                         conservative = conservative)$des$opchar$`P(pi)`[2]
  print(power)
  return(power - 0.8)
}
# Find the gamma which provides approximately the desired power for the original
# method
gamma_O     <- stats::uniroot(find_gamma, interval = c(0.05, 0.1),
                              conservative = F)$root
# Find the gamma which provides approximately the desired power for the
# conservative method
gamma_C     <- stats::uniroot(find_gamma, interval = c(0.05, 0.1),
                              conservative = T)$root
# gamma_C actually provides slightly below the desired level, manually adjusted
# value is
gamma_C     <- gamma_C - 0.0001
# Find the optimal Gehan designs for these gamma
lorenzen_O  <- des_gehan(pi0 = 0.3, pi1 = 0.5, beta1 = 0.05, gamma = gamma_O,
                         find_D = T, conservative = F, alpha = 0.1)
lorenzen_C  <- des_gehan(pi0 = 0.3, pi1 = 0.5, beta1 = 0.05, gamma = gamma_C,
                         find_D = T, conservative = T, alpha = 0.1)
# Parameters displayed in the paper for Method A are
lorenzen_O$des$n1
lorenzen_O$des$n2
lorenzen_O$des$D
lorenzen_O$des$opchar$`P(pi)`
lorenzen_O$des$opchar$`ESS(pi)`
# Parameters displayed in the paper for Method B are
lorenzen_C$des$n1
lorenzen_C$des$n2
lorenzen_C$des$D
lorenzen_C$des$opchar$`P(pi)`
lorenzen_C$des$opchar$`ESS(pi)`
# Find Simon's designs for 80% power, at 5% type-I error
null        <- des_gs(pi0 = 0.3, pi1 = 0.5, alpha = 0.1, beta = 0.20,
                      optimality = "null_ess", Nmax = 100)
minimax     <- des_gs(pi0 = 0.3, pi1 = 0.5, alpha = 0.1, beta = 0.20,
                      optimality = "minimax", Nmax = 100)
# Parameters displayed are
null$des$a
null$des$n
minimax$des$a
minimax$des$n
# Compute the ESS of the three designs
ess_null    <- opchar_gs(null, pi = seq(0, 1, 0.01))
ess_minimax <- opchar_gs(minimax, pi = seq(0, 1, 0.01))
ess_gehan_O <- opchar_gehan(lorenzen_O, pi = seq(0, 1, 0.01))
ess_gehan_C <- opchar_gehan(lorenzen_C, pi = seq(0, 1, 0.01))
# Join the results and plot
ess         <-
  tibble::tibble(Design = factor(rep(c("Null-optimal  ", "Minimax  ",
                                       "Gehan, original  ",
                                       "Gehan, conservative  "), each = 101),
                                 c("Null-optimal  ", "Minimax  ",
                                   "Gehan, original  ",
                                   "Gehan, conservative  ")),
                 pi     = rep(seq(0, 1, 0.01), 4),
                 ESS    = c(ess_null$opchar$`ESS(pi)`,
                            ess_minimax$opchar$`ESS(pi)`,
                            ess_gehan_O$opchar$`ESS(pi)`,
                            ess_gehan_C$opchar$`ESS(pi)`))
(plot_ESS   <- ggplot2::ggplot(data = ess,
                               ggplot2::aes(pi, ESS, colour = Design)) +
    ggplot2::geom_line() + ggthemes::scale_colour_ptol() +
    ggplot2::theme(legend.position = "bottom",
                   legend.title = ggplot2::element_blank()) +
    ggplot2::guides(colour = ggplot2::guide_legend(nrow = 2, byrow = T)) +
    ggplot2::xlab(expression(pi)) +
    ggplot2::ylab(expression(paste(italic(ESS), '(', pi, ")"))))
ggplot2::ggsave("figure_a5_v2.pdf", device = "pdf", width = 5,
                height = 5, units = "in")
# Compute the CEL of the confidence intervals for the three designs
ci_null     <- read.csv("null_lorenzen.csv")
cel_null    <- cel(ci_null, seq(0.01, 0.99, 0.01),
                   list(a1 = null$des$a[1], r1 = null$des$r[1],
                        n1 = null$des$n[1],
                        n2 = c(rep(0, null$des$a[1] + 1),
                               rep(null$des$n[2],
                                   null$des$n[1] - null$des$a[1]))))
ci_minimax  <- read.csv("minimax_lorenzen.csv")
cel_minimax <- cel(ci_minimax, seq(0.01, 0.99, 0.01),
                   list(a1 = minimax$des$a[1], r1 = minimax$des$r[1],
                        n1 = minimax$des$n[1],
                        n2 = c(rep(0, minimax$des$a[1] + 1),
                               rep(minimax$des$n[2],
                                     minimax$des$n[1] - minimax$des$a[1]))))
ci_gehan_O  <- read.csv("gehan_O_lorenzen.csv")
cel_gehan_O <- cel(ci_gehan_O, seq(0.01, 0.99, 0.01), lorenzen_O$des)
ci_gehan_C  <- read.csv("gehan_C_lorenzen.csv")
cel_gehan_C <- cel(ci_gehan_C, seq(0.01, 0.99, 0.01), lorenzen_C$des)
# Join the results and plot
ci          <-
  tibble::tibble(Design = factor(rep(c("Null-optimal  ", "Minimax  ",
                                       "Gehan, original   ",
                                       "Gehan, conservative   "), each = 99),
                                 c("Null-optimal  ", "Minimax  ",
                                   "Gehan, original   ",
                                   "Gehan, conservative   ")),
                 pi     = rep(seq(0.01, 0.99, 0.01), 4),
                 EL     = c(cel_null, cel_minimax, cel_gehan_O, cel_gehan_C))
(plot_EL    <- ggplot2::ggplot(data = ci,
                               ggplot2::aes(pi, EL, colour = Design)) +
    ggplot2::geom_line() + ggthemes::scale_colour_ptol() +
    ggplot2::theme(legend.position = "bottom",
                   legend.title = ggplot2::element_blank()) +
    ggplot2::guides(colour = ggplot2::guide_legend(nrow = 2, byrow = T)) +
    ggplot2::xlab(expression(pi)) +
    ggplot2::ylab(expression(paste(italic(EL), '(', pi, " | ",
                                   italic(S)[1], " > ",
                                   italic(f)[1], ")"))))
ggplot2::ggsave("figure_a6_v2.pdf", device = "pdf", width = 5,
                height = 5, units = "in")
