# Supplementary material for: Re-formulating Gehan’s design as a flexible two-stage single-arm trial
Source: BMC Med Res Methodol. 2019 Jan 28;19:22. doi: 10.1186/s12874-019-0659-2 (PMC6350340; doi:10.1186/s12874-019-0659-2)
Supplement: Supplementary file 4 — Julia code. Julia code to determine the confidence intervals for the designs discussed in the manuscript and additional files. (JL 11.7 kb) [file 12874_2019_659_MOESM4_ESM.jl]

using BinaryTwoStageDesigns, DataFrames, Ipopt, CSV

# CIs for Dupuis-Girod et al. (2012) parameters

n       = vcat([19 for i in 0:3], 19 + [36 for i in 4:19]);
c       = vcat([Inf for i in 0:3], [12 for i in 4:19]);
null    = BinaryTwoStageDesigns.Design(n, c);
est     = OCEstimator(null, IpoptSolver());
ci_obj  = ECPInterval(est, confidence = 0.95);
n1      = n[1];
n2      = n - n1;
f1      = 3;
ci      = vcat();
for x1 in (f1 + 1):n1
  for x2 in 0:n2[x1 + 1]
    ci = [ci; [x1 x2 transpose(BinaryTwoStageDesigns.limits(ci_obj, x1, x2))]];
  end
end
CSV.write("null_dupuis_girod.csv", DataFrame(ci))

n       = vcat([23 for i in 0:3], 23 + [25 for i in 4:23]);
c       = vcat([Inf for i in 0:3], [11 for i in 4:23]);
minimax = BinaryTwoStageDesigns.Design(n, c);
est     = OCEstimator(minimax, IpoptSolver());
ci_obj  = ECPInterval(est, confidence = 0.95);
n1      = n[1];
n2      = n - n1;
f1      = 3;
ci      = vcat();
for x1 in (f1 + 1):n1
  for x2 in 0:n2[x1 + 1]
    ci = [ci; [x1 x2 transpose(BinaryTwoStageDesigns.limits(ci_obj, x1, x2))]];
  end
end
CSV.write("minimax_dupuis_girod.csv", DataFrame(ci))

n       = vcat([7; 49; 58; 53; 39; 19; 7; 7]);
c       = vcat([Inf; 11; 13; 12; 7; 5; -Inf; -Inf]);
gehan_O = BinaryTwoStageDesigns.Design(n, c);
est     = OCEstimator(gehan_O, IpoptSolver());
ci_obj  = ECPInterval(est, confidence = 0.95);
n1      = n[1];
n2      = n - n1;
f1      = 0;
ci      = vcat();
for x1 in (f1 + 1):n1
  for x2 in 0:n2[x1 + 1]
    ci = [ci; [x1 x2 transpose(BinaryTwoStageDesigns.limits(ci_obj, x1, x2))]];
  end
end
CSV.write("gehan_O_dupuis_girod.csv", DataFrame(ci))

n       = vcat([7; 53; 53; 53; 53; 53; 53; 41]);
c       = vcat([Inf; 12; 12; 11; 11; 10; -Inf; -Inf]);
gehan_C = BinaryTwoStageDesigns.Design(n, c);
est     = OCEstimator(gehan_C, IpoptSolver());
ci_obj  = ECPInterval(est, confidence = 0.95);
n1      = n[1];
n2      = n - n1;
f1      = 0;
ci      = vcat();
for x1 in (f1 + 1):n1
  for x2 in 0:n2[x1 + 1]
    ci = [ci; [x1 x2 transpose(BinaryTwoStageDesigns.limits(ci_obj, x1, x2))]];
  end
end
CSV.write("gehan_C_dupuis_girod.csv", DataFrame(ci))

n         = vcat([7; 21; 25; 23; 17; 9; 7; 7]);
c         = vcat([Inf; 6; 7; 7; 6; 5; -Inf; -Inf]);
gehan_G_O = BinaryTwoStageDesigns.Design(n, c);
est       = OCEstimator(gehan_G_O, IpoptSolver());
ci_obj    = ECPInterval(est, confidence = 0.95);
n1        = n[1];
n2        = n - n1;
f1        = 0;
ci        = vcat();
for x1 in (f1 + 1):n1
  for x2 in 0:n2[x1 + 1]
    ci    = [ci; [x1 x2 transpose(BinaryTwoStageDesigns.limits(ci_obj, x1, x2))]];
  end
end
CSV.write("G_O", DataFrame(ci))

n         = vcat([7; 25; 25; 25; 25; 25; 25; 20]);
c         = vcat([Inf; 6; 7; 6; 6; 6; 7; 7]);
gehan_G_C = BinaryTwoStageDesigns.Design(n, c);
est       = OCEstimator(gehan_G_C, IpoptSolver());
ci_obj    = ECPInterval(est, confidence = 0.95);
n1        = n[1];
n2        = n - n1;
f1        = 0;
ci        = vcat();
for x1 in (f1 + 1):n1
  for x2 in 0:n2[x1 + 1]
    ci    = [ci; [x1 x2 transpose(BinaryTwoStageDesigns.limits(ci_obj, x1, x2))]];
  end
end
CSV.write("G_C", DataFrame(ci))

n       = vcat([7; 28; 28; 28; 28; 28; 28; 28]);
c       = vcat([Inf; 7; 7; 7; 6; 5; 6; 7]);
gehan_L = BinaryTwoStageDesigns.Design(n, c);
est     = OCEstimator(gehan_L, IpoptSolver());
ci_obj  = ECPInterval(est, confidence = 0.95);
n1      = n[1];
n2      = n - n1;
f1      = 0;
ci      = vcat();
for x1 in (f1 + 1):n1
  for x2 in 0:n2[x1 + 1]
    ci  = [ci; [x1 x2 transpose(BinaryTwoStageDesigns.limits(ci_obj, x1, x2))]];
  end
end
CSV.write("L", DataFrame(ci))

n          = vcat([7; 21; 27; 26; 23; 17; 12; 8]);
c          = vcat([Inf; 8; 10; 10; 10; 9; 8; 7]);
gehan_EL_O = BinaryTwoStageDesigns.Design(n, c);
est        = OCEstimator(gehan_EL_O, IpoptSolver());
ci_obj     = ECPInterval(est, confidence = 0.95);
n1         = n[1];
n2         = n - n1;
f1         = 0;
ci         = vcat();
for x1 in (f1 + 1):n1
  for x2 in 0:n2[x1 + 1]
    ci     = [ci; [x1 x2 transpose(BinaryTwoStageDesigns.limits(ci_obj, x1, x2))]];
  end
end
CSV.write("EL_O", DataFrame(ci))

n          = vcat([7; 25; 27; 27; 27; 27; 25; 13]);
c          = vcat([Inf; 6; 7; 7; 7; 8; 8; 7]);
gehan_EL_C = BinaryTwoStageDesigns.Design(n, c);
est        = OCEstimator(gehan_EL_C, IpoptSolver());
ci_obj     = ECPInterval(est, confidence = 0.95);
n1         = n[1];
n2         = n - n1;
f1         = 0;
ci         = vcat();
for x1 in (f1 + 1):n1
  for x2 in 0:n2[x1 + 1]
    ci     = [ci; [x1 x2 transpose(BinaryTwoStageDesigns.limits(ci_obj, x1, x2))]];
  end
end
CSV.write("EL_C", DataFrame(ci))

n       = vcat(7, 7 + [47 for i in 1:7]);
c       = vcat(Inf, [12 for i in 1:7]);
null_0  = BinaryTwoStageDesigns.Design(n, c);
est     = OCEstimator(null_0, IpoptSolver());
ci_obj  = ECPInterval(est, confidence = 0.95);
n1      = n[1];
n2      = n - n1;
f1      = 0;
ci      = vcat();
for x1 in (f1 + 1):n1
  for x2 in 0:n2[x1 + 1]
    ci = [ci; [x1 x2 transpose(BinaryTwoStageDesigns.limits(ci_obj, x1, x2))]];
  end
end
CSV.write("null_0_dupuis_girod.csv", DataFrame(ci))

n       = vcat(10, 10 + [38 for i in 1:10]);
c       = vcat(Inf, [11 for i in 1:10]);
minimax_0  = BinaryTwoStageDesigns.Design(n, c);
est     = OCEstimator(minimax_0, IpoptSolver());
ci_obj  = ECPInterval(est, confidence = 0.95);
n1      = n[1];
n2      = n - n1;
f1      = 0;
ci      = vcat();
for x1 in (f1 + 1):n1
  for x2 in 0:n2[x1 + 1]
    ci = [ci; [x1 x2 transpose(BinaryTwoStageDesigns.limits(ci_obj, x1, x2))]];
  end
end
CSV.write("minimax_0_dupuis_girod.csv", DataFrame(ci))

# CIs for Lorenzen et al. (2008) parameters

n       = vcat([15 for i in 0:5], 15 + [17 for i in 6:15]);
c       = vcat([Inf for i in 0:5], [12 for i in 6:15]);
null    = BinaryTwoStageDesigns.Design(n, c);
est     = OCEstimator(null, IpoptSolver());
ci_obj  = ECPInterval(est, confidence = 0.95);
n1      = n[1];
n2      = n - n1;
f1      = 5;
ci      = vcat();
for x1 in (f1 + 1):n1
  for x2 in 0:n2[x1 + 1]
    ci = [ci; [x1 x2 transpose(BinaryTwoStageDesigns.limits(ci_obj, x1, x2))]];
  end
end
CSV.write("null_lorenzen.csv", DataFrame(ci))

n       = vcat([12 for i in 0:3], 12 + [16 for i in 4:12]);
c       = vcat([Inf for i in 0:3], [11 for i in 4:12]);
minimax = BinaryTwoStageDesigns.Design(n, c);
est     = OCEstimator(minimax, IpoptSolver());
ci_obj  = ECPInterval(est, confidence = 0.95);
n1      = n[1];
n2      = n - n1;
f1      = 3;
ci      = vcat();
for x1 in (f1 + 1):n1
  for x2 in 0:n2[x1 + 1]
    ci = [ci; [x1 x2 transpose(BinaryTwoStageDesigns.limits(ci_obj, x1, x2))]];
  end
end
CSV.write("minimax_lorenzen.csv", DataFrame(ci))

n       = vcat([5; 38; 36; 20; 5; 5]);
c       = vcat([Inf; 15; 15; 8; -Inf; -Inf]);
gehan_O = BinaryTwoStageDesigns.Design(n, c);
est     = OCEstimator(gehan_O, IpoptSolver());
ci_obj  = ECPInterval(est, confidence = 0.9);
n1      = n[1];
n2      = n - n1;
f1      = 0;
ci      = vcat();
for x1 in (f1 + 1):n1
  for x2 in 0:n2[x1 + 1]
    ci = [ci; [x1 x2 transpose(BinaryTwoStageDesigns.limits(ci_obj, x1, x2))]];
  end
end
CSV.write("gehan_O_lorenzen.csv", DataFrame(ci))

n       = vcat([5; 28; 28; 28; 28; 26]);
c       = vcat([Inf; 11; 11; 11; 11; 9]);
gehan_C = BinaryTwoStageDesigns.Design(n, c);
est     = OCEstimator(gehan_C, IpoptSolver());
ci_obj  = ECPInterval(est, confidence = 0.90);
n1      = n[1];
n2      = n - n1;
f1      = 0;
ci      = vcat();
for x1 in (f1 + 1):n1
  for x2 in 0:n2[x1 + 1]
    ci = [ci; [x1 x2 transpose(BinaryTwoStageDesigns.limits(ci_obj, x1, x2))]];
  end
end
CSV.write("gehan_C_lorenzen.csv", DataFrame(ci))

n       = vcat([5; 25; 24; 24; 25; 23]);
c       = vcat([Inf; 10; 10; 9; 10; 10]);
gehan_0 = BinaryTwoStageDesigns.Design(n, c);
est     = OCEstimator(gehan_0, IpoptSolver());
ci_obj  = ECPInterval(est, confidence = 0.90);
n1      = n[1];
n2      = n - n1;
f1      = 0;
ci      = vcat();
for x1 in (f1 + 1):n1
  for x2 in 0:n2[x1 + 1]
    ci = [ci; [x1 x2 transpose(BinaryTwoStageDesigns.limits(ci_obj, x1, x2))]];
  end
end
CSV.write("gehan_0_lorenzen.csv", DataFrame(ci))

n       = vcat([8; 8; 25; 24; 25; 24; 25; 24; 18]);
c       = vcat([Inf; Inf; 10; 10; 10; 9; 9; 9; 8]);
gehan_1 = BinaryTwoStageDesigns.Design(n, c);
est     = OCEstimator(gehan_1, IpoptSolver());
ci_obj  = ECPInterval(est, confidence = 0.90);
n1      = n[1];
n2      = n - n1;
f1      = 1;
ci      = vcat();
for x1 in (f1 + 1):n1
  for x2 in 0:n2[x1 + 1]
    ci = [ci; [x1 x2 transpose(BinaryTwoStageDesigns.limits(ci_obj, x1, x2))]];
  end
end
CSV.write("gehan_1_lorenzen.csv", DataFrame(ci))

n       = vcat([11; 11; 11; 25; 25; 25; 25; 25; 25; 24; 21; 15]);
c       = vcat([Inf; Inf; Inf; 10; 10; 10; 10; 11; 12; 12; 12; 11]);
gehan_2 = BinaryTwoStageDesigns.Design(n, c);
est     = OCEstimator(gehan_2, IpoptSolver());
ci_obj  = ECPInterval(est, confidence = 0.90);
n1      = n[1];
n2      = n - n1;
f1      = 2;
ci      = vcat();
for x1 in (f1 + 1):n1
  for x2 in 0:n2[x1 + 1]
    ci = [ci; [x1 x2 transpose(BinaryTwoStageDesigns.limits(ci_obj, x1, x2))]];
  end
end
CSV.write("gehan_2_lorenzen.csv", DataFrame(ci))

n       = vcat([13; 13; 13; 13; 25; 25; 25; 25; 25; 25; 25; 23; 19; 13]);
c       = vcat([Inf; Inf; Inf; Inf; 10; 10; 10; 10; 10; 11; 12; 12; 12; -Inf]);
gehan_3 = BinaryTwoStageDesigns.Design(n, c);
est     = OCEstimator(gehan_3, IpoptSolver());
ci_obj  = ECPInterval(est, confidence = 0.90);
n1      = n[1];
n2      = n - n1;
f1      = 3;
ci      = vcat();
for x1 in (f1 + 1):n1
  for x2 in 0:n2[x1 + 1]
    ci = [ci; [x1 x2 transpose(BinaryTwoStageDesigns.limits(ci_obj, x1, x2))]];
  end
end
CSV.write("gehan_3_lorenzen.csv", DataFrame(ci))

n       = vcat([16; 16; 16; 16; 16; 25; 25; 25; 25; 25; 25; 25; 25; 23; 21; 17; 16]);
c       = vcat([Inf; Inf; Inf; Inf; Inf; 9; 10; 11; 12; 13; 14; 15; 16; 16; 16; 15; -Inf]);
gehan_4 = BinaryTwoStageDesigns.Design(n, c);
est     = OCEstimator(gehan_4, IpoptSolver());
ci_obj  = ECPInterval(est, confidence = 0.90);
n1      = n[1];
n2      = n - n1;
f1      = 4;
ci      = vcat();
for x1 in (f1 + 1):n1
  for x2 in 0:n2[x1 + 1]
    ci = [ci; [x1 x2 transpose(BinaryTwoStageDesigns.limits(ci_obj, x1, x2))]];
  end
end
CSV.write("gehan_4_lorenzen.csv", DataFrame(ci))

n       = vcat([18; 18; 18; 18; 18; 18; 25; 25; 25; 25; 25; 25; 25; 25; 24; 22; 20; 18; 18]);
c       = vcat([Inf; Inf; Inf; Inf; Inf; Inf; 9; 10; 11; 12; 13; 14; 15; 16; 16; 16; 16; -Inf; -Inf]);
gehan_5 = BinaryTwoStageDesigns.Design(n, c);
est     = OCEstimator(gehan_5, IpoptSolver());
ci_obj  = ECPInterval(est, confidence = 0.90);
n1      = n[1];
n2      = n - n1;
f1      = 5;
ci      = vcat();
for x1 in (f1 + 1):n1
  for x2 in 0:n2[x1 + 1]
    ci = [ci; [x1 x2 transpose(BinaryTwoStageDesigns.limits(ci_obj, x1, x2))]];
  end
end
CSV.write("gehan_5_lorenzen.csv", DataFrame(ci))

n       = vcat([21; 21; 21; 21; 21; 21; 21; 25; 25; 25; 25; 25; 25; 25; 25; 25; 24; 23; 21; 21; 21; 21]);
c       = vcat([Inf; Inf; Inf; Inf; Inf; Inf; Inf; 9; 10; 11; 12; 13; 14; 15; 16; 17; 17; 17; -Inf; -Inf; -Inf; -Inf]);
gehan_6 = BinaryTwoStageDesigns.Design(n, c);
est     = OCEstimator(gehan_6, IpoptSolver());
ci_obj  = ECPInterval(est, confidence = 0.90);
n1      = n[1];
n2      = n - n1;
f1      = 6;
ci      = vcat();
for x1 in (f1 + 1):n1
  for x2 in 0:n2[x1 + 1]
    ci = [ci; [x1 x2 transpose(BinaryTwoStageDesigns.limits(ci_obj, x1, x2))]];
  end
end
CSV.write("gehan_6_lorenzen.csv", DataFrame(ci))

n       = vcat([23; 23; 23; 23; 23; 23; 23; 23; 25; 25; 25; 25; 25; 25; 25; 25; 25; 24; 23; 23; 23; 23; 23; 23]);
c       = vcat([Inf; Inf; Inf; Inf; Inf; Inf; Inf; Inf; 9; 10; 11; 12; 13; 14; 15; 16; 17; 17; -Inf; -Inf; -Inf; -Inf; -Inf; -Inf]);
gehan_7 = BinaryTwoStageDesigns.Design(n, c);
est     = OCEstimator(gehan_7, IpoptSolver());
ci_obj  = ECPInterval(est, confidence = 0.90);
n1      = n[1];
n2      = n - n1;
f1      = 7;
ci      = vcat();
for x1 in (f1 + 1):n1
  for x2 in 0:n2[x1 + 1]
    ci = [ci; [x1 x2 transpose(BinaryTwoStageDesigns.limits(ci_obj, x1, x2))]];
  end
end
CSV.write("gehan_7_lorenzen.csv", DataFrame(ci))
