# Supplementary material for: Re-formulating Gehan’s design as a flexible two-stage single-arm trial
Source: BMC Med Res Methodol. 2019 Jan 28;19:22. doi: 10.1186/s12874-019-0659-2 (PMC6350340; doi:10.1186/s12874-019-0659-2)
Supplement: Supplementary file 5 — Confidence intervals. A.zip file containing.csv files that store the confidence intervals for the designs discussed in the manuscript and additional files. (ZIP 27.6 kb) [file 12874_2019_659_MOESM5_ESM.zip]

Archive with 23 entries (23 files):
- Additional file 5/EL_CR1.csv
- Additional file 5/EL_OR1.csv
- Additional file 5/G_CR1.csv
- Additional file 5/G_OR1.csv
- Additional file 5/gehan_0_lorenzenR1.csv
- Additional file 5/gehan_1_lorenzenR1.csv
- Additional file 5/gehan_2_lorenzenR1.csv
- Additional file 5/gehan_3_lorenzenR1.csv
- Additional file 5/gehan_4_lorenzenR1.csv
- Additional file 5/gehan_5_lorenzenR1.csv
- Additional file 5/gehan_6_lorenzenR1.csv
- Additional file 5/gehan_7_lorenzenR1.csv
- Additional file 5/gehan_C_dupuis_girodR1.csv
- Additional file 5/gehan_C_lorenzenR1.csv
- Additional file 5/gehan_O_dupuis_girodR1.csv
- Additional file 5/gehan_O_lorenzenR1.csv
- Additional file 5/L.csv
- Additional file 5/minimax_0_dupuis_girodR1.csv
- Additional file 5/minimax_dupuis_girodR1.csv
- Additional file 5/minimax_lorenzenR1.csv
- Additional file 5/null_0_dupuis_girodR1.csv
- Additional file 5/null_dupuis_girodR1.csv
- Additional file 5/null_lorenzenR1.csv
