# Supplementary material for: Re-formulating Gehan’s design as a flexible two-stage single-arm trial
Source: BMC Med Res Methodol. 2019 Jan 28;19:22. doi: 10.1186/s12874-019-0659-2 (PMC6350340; doi:10.1186/s12874-019-0659-2)
Supplement: Supplementary file 5 — Confidence intervals. A.zip file containing.csv files that store the confidence intervals for the designs discussed in the manuscript and additional files. (ZIP 27.6 kb) [file 12874_2019_659_MOESM5_ESM.zip › Additional file 5/gehan_0_lorenzenR1.csv]

x1	x2	x3	x4
1.0	0.0	0.0	0.085
1.0	1.0	0.025	0.45
1.0	2.0	0.044	0.451
1.0	3.0	0.066	0.452
1.0	4.0	0.091	0.458
1.0	5.0	0.118	0.471
1.0	6.0	0.147	0.491
1.0	7.0	0.179	0.517
1.0	8.0	0.212	0.547
1.0	9.0	0.246	0.58
1.0	10.0	0.28	0.612
1.0	11.0	0.316	0.647
1.0	12.0	0.358	0.686
1.0	13.0	0.398	0.722
1.0	14.0	0.439	0.757
1.0	15.0	0.481	0.791
1.0	16.0	0.524	0.824
1.0	17.0	0.568	0.856
1.0	18.0	0.613	0.886
1.0	19.0	0.637	0.903
1.0	20.0	0.684	0.931
2.0	0.0	0.042	0.45
2.0	1.0	0.061	0.451
2.0	2.0	0.083	0.453
2.0	3.0	0.108	0.462
2.0	4.0	0.135	0.479
2.0	5.0	0.164	0.504
2.0	6.0	0.195	0.534
2.0	7.0	0.228	0.568
2.0	8.0	0.255	0.595
2.0	9.0	0.29	0.63
2.0	10.0	0.326	0.676
2.0	11.0	0.377	0.712
2.0	12.0	0.418	0.747
2.0	13.0	0.459	0.78
2.0	14.0	0.502	0.813
2.0	15.0	0.545	0.844
2.0	16.0	0.589	0.874
2.0	17.0	0.625	0.896
2.0	18.0	0.676	0.926
2.0	19.0	0.73	0.955
3.0	0.0	0.066	0.451
3.0	1.0	0.082	0.453
3.0	2.0	0.106	0.459
3.0	3.0	0.132	0.473
3.0	4.0	0.16	0.494
3.0	5.0	0.19	0.523
3.0	6.0	0.222	0.555
3.0	7.0	0.268	0.604
3.0	8.0	0.302	0.64
3.0	9.0	0.338	0.665
3.0	10.0	0.364	0.702
3.0	11.0	0.404	0.739
3.0	12.0	0.445	0.774
3.0	13.0	0.487	0.808
3.0	14.0	0.531	0.841
3.0	15.0	0.577	0.872
3.0	16.0	0.627	0.903
3.0	17.0	0.676	0.931
3.0	18.0	0.73	0.957
3.0	19.0	0.789	0.98
4.0	0.0	0.082	0.452
4.0	1.0	0.091	0.453
4.0	2.0	0.118	0.462
4.0	3.0	0.147	0.479
4.0	4.0	0.178	0.505
4.0	5.0	0.21	0.536
4.0	6.0	0.244	0.571
4.0	7.0	0.287	0.615
4.0	8.0	0.322	0.651
4.0	9.0	0.353	0.682
4.0	10.0	0.391	0.719
4.0	11.0	0.429	0.755
4.0	12.0	0.469	0.79
4.0	13.0	0.509	0.823
4.0	14.0	0.55	0.855
4.0	15.0	0.593	0.886
4.0	16.0	0.637	0.914
4.0	17.0	0.684	0.94
4.0	18.0	0.735	0.964
4.0	19.0	0.792	0.984
4.0	20.0	0.861	0.997
5.0	0.0	0.118	0.462
5.0	1.0	0.147	0.479
5.0	2.0	0.178	0.504
5.0	3.0	0.21	0.534
5.0	4.0	0.244	0.568
5.0	5.0	0.268	0.596
5.0	6.0	0.316	0.641
5.0	7.0	0.363	0.687
5.0	8.0	0.402	0.723
5.0	9.0	0.442	0.759
5.0	10.0	0.483	0.794
5.0	11.0	0.525	0.829
5.0	12.0	0.569	0.862
5.0	13.0	0.613	0.895
5.0	14.0	0.659	0.926
5.0	15.0	0.707	0.955
5.0	16.0	0.758	0.98
5.0	17.0	0.813	0.997
5.0	18.0	0.878	1.0
