# Supplementary material for: Re-formulating Gehan’s design as a flexible two-stage single-arm trial
Source: BMC Med Res Methodol. 2019 Jan 28;19:22. doi: 10.1186/s12874-019-0659-2 (PMC6350340; doi:10.1186/s12874-019-0659-2)
Supplement: Supplementary file 5 — Confidence intervals. A.zip file containing.csv files that store the confidence intervals for the designs discussed in the manuscript and additional files. (ZIP 27.6 kb) [file 12874_2019_659_MOESM5_ESM.zip › Additional file 5/gehan_3_lorenzenR1.csv]

x1	x2	x3	x4
4.0	0.0	0.029	0.319
4.0	1.0	0.069	0.414
4.0	2.0	0.071	0.428
4.0	3.0	0.163	0.507
4.0	4.0	0.193	0.525
4.0	5.0	0.215	0.545
4.0	6.0	0.242	0.568
4.0	7.0	0.297	0.621
4.0	8.0	0.337	0.658
4.0	9.0	0.377	0.694
4.0	10.0	0.417	0.73
4.0	11.0	0.456	0.764
4.0	12.0	0.495	0.796
5.0	0.0	0.068	0.411
5.0	1.0	0.07	0.418
5.0	2.0	0.157	0.501
5.0	3.0	0.183	0.518
5.0	4.0	0.225	0.553
5.0	5.0	0.258	0.586
5.0	6.0	0.28	0.611
5.0	7.0	0.324	0.652
5.0	8.0	0.368	0.692
5.0	9.0	0.412	0.729
5.0	10.0	0.454	0.764
5.0	11.0	0.494	0.796
5.0	12.0	0.533	0.828
6.0	0.0	0.07	0.414
6.0	1.0	0.155	0.498
6.0	2.0	0.18	0.511
6.0	3.0	0.209	0.535
6.0	4.0	0.248	0.577
6.0	5.0	0.272	0.601
6.0	6.0	0.306	0.636
6.0	7.0	0.351	0.682
6.0	8.0	0.398	0.723
6.0	9.0	0.445	0.761
6.0	10.0	0.491	0.796
6.0	11.0	0.532	0.828
6.0	12.0	0.572	0.857
7.0	0.0	0.155	0.497
7.0	1.0	0.18	0.507
7.0	2.0	0.208	0.528
7.0	3.0	0.239	0.56
7.0	4.0	0.289	0.617
7.0	5.0	0.315	0.646
7.0	6.0	0.342	0.672
7.0	7.0	0.379	0.708
7.0	8.0	0.427	0.752
7.0	9.0	0.477	0.792
7.0	10.0	0.527	0.827
7.0	11.0	0.569	0.857
7.0	12.0	0.61	0.886
8.0	0.0	0.18	0.507
8.0	1.0	0.208	0.526
8.0	2.0	0.239	0.554
8.0	3.0	0.303	0.622
8.0	4.0	0.332	0.656
8.0	5.0	0.36	0.688
8.0	6.0	0.388	0.718
8.0	7.0	0.417	0.743
8.0	8.0	0.456	0.777
8.0	9.0	0.507	0.819
8.0	10.0	0.561	0.856
8.0	11.0	0.605	0.886
8.0	12.0	0.627	0.899
9.0	0.0	0.208	0.525
9.0	1.0	0.239	0.553
9.0	2.0	0.271	0.587
9.0	3.0	0.34	0.658
9.0	4.0	0.374	0.693
9.0	5.0	0.406	0.727
9.0	6.0	0.436	0.758
9.0	7.0	0.466	0.787
9.0	8.0	0.496	0.811
9.0	9.0	0.538	0.843
9.0	10.0	0.594	0.884
9.0	11.0	0.628	0.905
9.0	12.0	0.679	0.937
10.0	0.0	0.239	0.553
10.0	1.0	0.271	0.586
10.0	2.0	0.272	0.587
10.0	3.0	0.378	0.694
10.0	4.0	0.415	0.729
10.0	5.0	0.451	0.763
10.0	6.0	0.485	0.795
10.0	7.0	0.517	0.825
10.0	8.0	0.549	0.852
10.0	9.0	0.581	0.877
10.0	10.0	0.634	0.913
10.0	11.0	0.682	0.942
10.0	12.0	0.713	0.959
11.0	0.0	0.271	0.586
11.0	1.0	0.272	0.587
11.0	2.0	0.417	0.73
11.0	3.0	0.456	0.764
11.0	4.0	0.495	0.798
11.0	5.0	0.534	0.831
11.0	6.0	0.573	0.864
11.0	7.0	0.61	0.896
11.0	8.0	0.65	0.927
11.0	9.0	0.695	0.956
11.0	10.0	0.747	0.98
12.0	0.0	0.272	0.587
12.0	1.0	0.534	0.828
12.0	2.0	0.572	0.858
12.0	3.0	0.623	0.899
12.0	4.0	0.667	0.936
12.0	5.0	0.717	0.973
12.0	6.0	0.76	0.996
13.0	0.0	0.795	1.0
