# Supplementary material for: Re-formulating Gehan’s design as a flexible two-stage single-arm trial
Source: BMC Med Res Methodol. 2019 Jan 28;19:22. doi: 10.1186/s12874-019-0659-2 (PMC6350340; doi:10.1186/s12874-019-0659-2)
Supplement: Supplementary file 5 — Confidence intervals. A.zip file containing.csv files that store the confidence intervals for the designs discussed in the manuscript and additional files. (ZIP 27.6 kb) [file 12874_2019_659_MOESM5_ESM.zip › Additional file 5/gehan_4_lorenzenR1.csv]

x1	x2	x3	x4
5.0	0.0	0.091	0.417
5.0	1.0	0.094	0.427
5.0	2.0	0.163	0.496
5.0	3.0	0.192	0.517
5.0	4.0	0.214	0.538
5.0	5.0	0.309	0.803
5.0	6.0	0.365	0.805
5.0	7.0	0.386	0.805
5.0	8.0	0.393	0.806
5.0	9.0	0.426	0.813
6.0	0.0	0.093	0.419
6.0	1.0	0.157	0.49
6.0	2.0	0.182	0.509
6.0	3.0	0.223	0.548
6.0	4.0	0.251	0.579
6.0	5.0	0.296	0.803
6.0	6.0	0.355	0.805
6.0	7.0	0.389	0.806
6.0	8.0	0.425	0.813
6.0	9.0	0.462	0.827
7.0	0.0	0.157	0.487
7.0	1.0	0.18	0.5
7.0	2.0	0.208	0.529
7.0	3.0	0.242	0.569
7.0	4.0	0.271	0.609
7.0	5.0	0.329	0.803
7.0	6.0	0.376	0.805
7.0	7.0	0.42	0.812
7.0	8.0	0.46	0.827
7.0	9.0	0.499	0.848
8.0	0.0	0.179	0.497
8.0	1.0	0.207	0.52
8.0	2.0	0.238	0.557
8.0	3.0	0.265	0.597
8.0	4.0	0.285	0.638
8.0	5.0	0.344	0.805
8.0	6.0	0.407	0.812
8.0	7.0	0.452	0.827
8.0	8.0	0.496	0.848
8.0	9.0	0.539	0.871
9.0	0.0	0.207	0.518
9.0	1.0	0.238	0.55
9.0	2.0	0.263	0.585
9.0	3.0	0.282	0.624
9.0	4.0	0.292	0.665
9.0	5.0	0.394	0.809
9.0	6.0	0.438	0.825
9.0	7.0	0.485	0.847
9.0	8.0	0.534	0.871
9.0	9.0	0.573	0.891
10.0	0.0	0.238	0.548
10.0	1.0	0.263	0.58
10.0	2.0	0.281	0.613
10.0	3.0	0.291	0.649
10.0	4.0	0.295	0.689
10.0	5.0	0.426	0.82
10.0	6.0	0.462	0.838
10.0	7.0	0.511	0.866
10.0	8.0	0.565	0.89
10.0	9.0	0.608	0.909
11.0	0.0	0.263	0.579
11.0	1.0	0.281	0.61
11.0	2.0	0.291	0.641
11.0	3.0	0.295	0.673
11.0	4.0	0.296	0.715
11.0	5.0	0.474	0.844
11.0	6.0	0.5	0.86
11.0	7.0	0.54	0.881
11.0	8.0	0.598	0.909
11.0	9.0	0.639	0.927
12.0	0.0	0.281	0.609
12.0	1.0	0.291	0.638
12.0	2.0	0.295	0.666
12.0	3.0	0.296	0.694
12.0	4.0	0.296	0.729
12.0	5.0	0.523	0.869
12.0	6.0	0.551	0.888
12.0	7.0	0.584	0.905
12.0	8.0	0.627	0.925
12.0	9.0	0.677	0.944
13.0	0.0	0.295	0.665
13.0	1.0	0.296	0.69
13.0	2.0	0.296	0.7
13.0	3.0	0.296	0.744
13.0	4.0	0.574	0.896
13.0	5.0	0.611	0.919
13.0	6.0	0.655	0.942
13.0	7.0	0.707	0.962
14.0	0.0	0.296	0.689
14.0	1.0	0.296	0.696
14.0	2.0	0.296	0.76
14.0	3.0	0.643	0.932
14.0	4.0	0.683	0.956
14.0	5.0	0.724	0.978
15.0	0.0	0.296	0.803
15.0	1.0	0.75	0.996
16.0	0.0	0.83	1.0
