# Supplementary material for: Re-formulating Gehan’s design as a flexible two-stage single-arm trial
Source: BMC Med Res Methodol. 2019 Jan 28;19:22. doi: 10.1186/s12874-019-0659-2 (PMC6350340; doi:10.1186/s12874-019-0659-2)
Supplement: Supplementary file 5 — Confidence intervals. A.zip file containing.csv files that store the confidence intervals for the designs discussed in the manuscript and additional files. (ZIP 27.6 kb) [file 12874_2019_659_MOESM5_ESM.zip › Additional file 5/gehan_5_lorenzenR1.csv]

x1	x2	x3	x4
6.0	0.0	0.117	0.441
6.0	1.0	0.121	0.455
6.0	2.0	0.192	0.52
6.0	3.0	0.213	0.539
6.0	4.0	0.292	0.758
6.0	5.0	0.345	0.759
6.0	6.0	0.39	0.763
6.0	7.0	0.395	0.763
7.0	0.0	0.12	0.444
7.0	1.0	0.184	0.511
7.0	2.0	0.223	0.548
7.0	3.0	0.249	0.578
7.0	4.0	0.311	0.758
7.0	5.0	0.354	0.759
7.0	6.0	0.392	0.763
7.0	7.0	0.428	0.772
8.0	0.0	0.183	0.505
8.0	1.0	0.209	0.527
8.0	2.0	0.241	0.566
8.0	3.0	0.268	0.608
8.0	4.0	0.329	0.759
8.0	5.0	0.379	0.763
8.0	6.0	0.424	0.772
8.0	7.0	0.462	0.787
9.0	0.0	0.208	0.521
9.0	1.0	0.238	0.554
9.0	2.0	0.263	0.594
9.0	3.0	0.281	0.637
9.0	4.0	0.363	0.762
9.0	5.0	0.411	0.771
9.0	6.0	0.456	0.787
9.0	7.0	0.498	0.809
10.0	0.0	0.238	0.549
10.0	1.0	0.262	0.582
10.0	2.0	0.279	0.621
10.0	3.0	0.288	0.665
10.0	4.0	0.396	0.768
10.0	5.0	0.442	0.785
10.0	6.0	0.489	0.808
10.0	7.0	0.534	0.835
11.0	0.0	0.262	0.578
11.0	1.0	0.278	0.611
11.0	2.0	0.287	0.648
11.0	3.0	0.291	0.699
11.0	4.0	0.428	0.78
11.0	5.0	0.463	0.798
11.0	6.0	0.523	0.834
11.0	7.0	0.57	0.861
12.0	0.0	0.278	0.608
12.0	1.0	0.287	0.639
12.0	2.0	0.291	0.676
12.0	3.0	0.292	0.742
12.0	4.0	0.475	0.805
12.0	5.0	0.499	0.822
12.0	6.0	0.557	0.86
12.0	7.0	0.601	0.885
13.0	0.0	0.287	0.637
13.0	1.0	0.291	0.666
13.0	2.0	0.291	0.683
13.0	3.0	0.292	0.758
13.0	4.0	0.511	0.83
13.0	5.0	0.543	0.853
13.0	6.0	0.588	0.883
13.0	7.0	0.634	0.91
14.0	0.0	0.291	0.665
14.0	1.0	0.291	0.669
14.0	2.0	0.292	0.709
14.0	3.0	0.536	0.841
14.0	4.0	0.574	0.873
14.0	5.0	0.616	0.905
14.0	6.0	0.662	0.933
15.0	0.0	0.291	0.667
15.0	1.0	0.292	0.719
15.0	2.0	0.606	0.892
15.0	3.0	0.641	0.925
15.0	4.0	0.689	0.957
16.0	0.0	0.292	0.726
16.0	1.0	0.674	0.943
16.0	2.0	0.716	0.979
17.0	0.0	0.763	0.997
18.0	0.0	0.847	1.0
