# Supplementary material for: Re-formulating Gehan’s design as a flexible two-stage single-arm trial
Source: BMC Med Res Methodol. 2019 Jan 28;19:22. doi: 10.1186/s12874-019-0659-2 (PMC6350340; doi:10.1186/s12874-019-0659-2)
Supplement: Supplementary file 5 — Confidence intervals. A.zip file containing.csv files that store the confidence intervals for the designs discussed in the manuscript and additional files. (ZIP 27.6 kb) [file 12874_2019_659_MOESM5_ESM.zip › Additional file 5/gehan_6_lorenzenR1.csv]

x1	x2	x3	x4
7.0	0.0	0.133	0.448
7.0	1.0	0.188	0.511
7.0	2.0	0.209	0.532
7.0	3.0	0.317	0.815
7.0	4.0	0.431	0.816
8.0	0.0	0.182	0.498
8.0	1.0	0.22	0.544
8.0	2.0	0.25	0.579
8.0	3.0	0.338	0.815
8.0	4.0	0.424	0.816
9.0	0.0	0.206	0.518
9.0	1.0	0.239	0.566
9.0	2.0	0.273	0.613
9.0	3.0	0.36	0.815
9.0	4.0	0.435	0.816
10.0	0.0	0.236	0.55
10.0	1.0	0.266	0.598
10.0	2.0	0.292	0.647
10.0	3.0	0.382	0.815
10.0	4.0	0.442	0.816
11.0	0.0	0.264	0.583
11.0	1.0	0.287	0.63
11.0	2.0	0.305	0.679
11.0	3.0	0.404	0.816
11.0	4.0	0.472	0.819
12.0	0.0	0.286	0.616
12.0	1.0	0.302	0.662
12.0	2.0	0.312	0.711
12.0	3.0	0.449	0.818
12.0	4.0	0.503	0.825
13.0	0.0	0.302	0.649
13.0	1.0	0.311	0.692
13.0	2.0	0.316	0.752
13.0	3.0	0.481	0.824
13.0	4.0	0.532	0.838
14.0	0.0	0.311	0.681
14.0	1.0	0.315	0.725
14.0	2.0	0.317	0.781
14.0	3.0	0.512	0.835
14.0	4.0	0.561	0.858
15.0	0.0	0.315	0.712
15.0	1.0	0.316	0.735
15.0	2.0	0.317	0.815
15.0	3.0	0.544	0.853
15.0	4.0	0.592	0.883
16.0	0.0	0.315	0.716
16.0	1.0	0.317	0.8
16.0	2.0	0.573	0.874
16.0	3.0	0.621	0.909
17.0	0.0	0.317	0.762
17.0	1.0	0.605	0.896
17.0	2.0	0.643	0.932
18.0	0.0	0.671	0.959
19.0	0.0	0.73	0.982
20.0	0.0	0.794	0.997
21.0	0.0	0.868	1.0
