# Supplementary material for: Re-formulating Gehan’s design as a flexible two-stage single-arm trial
Source: BMC Med Res Methodol. 2019 Jan 28;19:22. doi: 10.1186/s12874-019-0659-2 (PMC6350340; doi:10.1186/s12874-019-0659-2)
Supplement: Supplementary file 5 — Confidence intervals. A.zip file containing.csv files that store the confidence intervals for the designs discussed in the manuscript and additional files. (ZIP 27.6 kb) [file 12874_2019_659_MOESM5_ESM.zip › Additional file 5/gehan_7_lorenzenR1.csv]

x1	x2	x3	x4
8.0	0.0	0.187	0.51
8.0	1.0	0.217	0.543
8.0	2.0	0.324	0.824
9.0	0.0	0.206	0.527
9.0	1.0	0.245	0.578
9.0	2.0	0.35	0.824
10.0	0.0	0.236	0.56
10.0	1.0	0.27	0.613
10.0	2.0	0.377	0.824
11.0	0.0	0.263	0.594
11.0	1.0	0.291	0.648
11.0	2.0	0.405	0.824
12.0	0.0	0.286	0.627
12.0	1.0	0.307	0.683
12.0	2.0	0.434	0.824
13.0	0.0	0.304	0.661
13.0	1.0	0.316	0.716
13.0	2.0	0.464	0.825
14.0	0.0	0.315	0.693
14.0	1.0	0.321	0.748
14.0	2.0	0.493	0.829
15.0	0.0	0.321	0.725
15.0	1.0	0.323	0.779
15.0	2.0	0.52	0.838
16.0	0.0	0.323	0.756
16.0	1.0	0.324	0.824
16.0	2.0	0.545	0.854
17.0	0.0	0.324	0.807
17.0	1.0	0.566	0.879
18.0	0.0	0.597	0.91
19.0	0.0	0.646	0.938
20.0	0.0	0.697	0.963
21.0	0.0	0.751	0.984
22.0	0.0	0.81	0.997
23.0	0.0	0.878	1.0
