# Supplementary material for: Re-formulating Gehan’s design as a flexible two-stage single-arm trial
Source: BMC Med Res Methodol. 2019 Jan 28;19:22. doi: 10.1186/s12874-019-0659-2 (PMC6350340; doi:10.1186/s12874-019-0659-2)
Supplement: Supplementary file 5 — Confidence intervals. A.zip file containing.csv files that store the confidence intervals for the designs discussed in the manuscript and additional files. (ZIP 27.6 kb) [file 12874_2019_659_MOESM5_ESM.zip › Additional file 5/gehan_C_dupuis_girodR1.csv]

x1	x2	x3	x4
1.0	0.0	0.0	0.049
1.0	1.0	0.0	0.091
1.0	2.0	0.0	0.124
1.0	3.0	0.027	0.409
1.0	4.0	0.037	0.409
1.0	5.0	0.051	0.409
1.0	6.0	0.063	0.409
1.0	7.0	0.076	0.409
1.0	8.0	0.09	0.41
1.0	9.0	0.104	0.41
1.0	10.0	0.118	0.413
1.0	11.0	0.13	0.416
1.0	12.0	0.145	0.423
1.0	13.0	0.159	0.433
1.0	14.0	0.174	0.444
1.0	15.0	0.19	0.457
1.0	16.0	0.209	0.475
1.0	17.0	0.225	0.49
1.0	18.0	0.242	0.507
1.0	19.0	0.261	0.526
1.0	20.0	0.278	0.543
1.0	21.0	0.295	0.56
1.0	22.0	0.314	0.579
1.0	23.0	0.331	0.596
1.0	24.0	0.349	0.614
1.0	25.0	0.367	0.631
1.0	26.0	0.386	0.649
1.0	27.0	0.404	0.667
1.0	28.0	0.422	0.684
1.0	29.0	0.441	0.701
1.0	30.0	0.46	0.718
1.0	31.0	0.478	0.735
1.0	32.0	0.497	0.752
1.0	33.0	0.516	0.768
1.0	34.0	0.536	0.785
1.0	35.0	0.554	0.8
1.0	36.0	0.574	0.816
1.0	37.0	0.594	0.832
1.0	38.0	0.597	0.835
1.0	39.0	0.618	0.852
1.0	40.0	0.636	0.864
1.0	41.0	0.657	0.88
1.0	42.0	0.68	0.896
1.0	43.0	0.695	0.906
1.0	44.0	0.68	0.896
1.0	45.0	0.636	0.864
1.0	46.0	0.597	0.835
2.0	0.0	0.0	0.092
2.0	1.0	0.0	0.127
2.0	2.0	0.035	0.409
2.0	3.0	0.045	0.409
2.0	4.0	0.049	0.409
2.0	5.0	0.061	0.409
2.0	6.0	0.073	0.409
2.0	7.0	0.086	0.409
2.0	8.0	0.1	0.41
2.0	9.0	0.114	0.412
2.0	10.0	0.126	0.415
2.0	11.0	0.14	0.421
2.0	12.0	0.155	0.429
2.0	13.0	0.17	0.44
2.0	14.0	0.185	0.453
2.0	15.0	0.201	0.468
2.0	16.0	0.217	0.483
2.0	17.0	0.233	0.499
2.0	18.0	0.253	0.521
2.0	19.0	0.27	0.538
2.0	20.0	0.287	0.555
2.0	21.0	0.304	0.572
2.0	22.0	0.325	0.594
2.0	23.0	0.343	0.611
2.0	24.0	0.36	0.629
2.0	25.0	0.381	0.648
2.0	26.0	0.4	0.666
2.0	27.0	0.418	0.683
2.0	28.0	0.437	0.7
2.0	29.0	0.458	0.718
2.0	30.0	0.476	0.735
2.0	31.0	0.496	0.752
2.0	32.0	0.515	0.768
2.0	33.0	0.535	0.785
2.0	34.0	0.553	0.8
2.0	35.0	0.573	0.816
2.0	36.0	0.593	0.832
2.0	37.0	0.597	0.835
2.0	38.0	0.618	0.852
2.0	39.0	0.636	0.864
2.0	40.0	0.657	0.88
2.0	41.0	0.68	0.896
2.0	42.0	0.703	0.913
2.0	43.0	0.719	0.921
2.0	44.0	0.743	0.936
2.0	45.0	0.755	0.944
2.0	46.0	0.719	0.921
3.0	0.0	0.0	0.127
3.0	1.0	0.037	0.409
3.0	2.0	0.048	0.409
3.0	3.0	0.048	0.409
3.0	4.0	0.06	0.409
3.0	5.0	0.072	0.409
3.0	6.0	0.085	0.409
3.0	7.0	0.098	0.41
3.0	8.0	0.112	0.411
3.0	9.0	0.136	0.417
3.0	10.0	0.15	0.424
3.0	11.0	0.164	0.434
3.0	12.0	0.179	0.446
3.0	13.0	0.194	0.46
3.0	14.0	0.205	0.472
3.0	15.0	0.221	0.488
3.0	16.0	0.237	0.504
3.0	17.0	0.249	0.516
3.0	18.0	0.265	0.533
3.0	19.0	0.282	0.55
3.0	20.0	0.299	0.568
3.0	21.0	0.316	0.586
3.0	22.0	0.334	0.603
3.0	23.0	0.351	0.621
3.0	24.0	0.373	0.643
3.0	25.0	0.391	0.661
3.0	26.0	0.41	0.678
3.0	27.0	0.432	0.699
3.0	28.0	0.451	0.716
3.0	29.0	0.47	0.732
3.0	30.0	0.489	0.749
3.0	31.0	0.512	0.768
3.0	32.0	0.532	0.784
3.0	33.0	0.551	0.8
3.0	34.0	0.571	0.816
3.0	35.0	0.592	0.832
3.0	36.0	0.597	0.836
3.0	37.0	0.618	0.853
3.0	38.0	0.636	0.864
3.0	39.0	0.657	0.88
3.0	40.0	0.68	0.896
3.0	41.0	0.703	0.913
3.0	42.0	0.719	0.921
3.0	43.0	0.743	0.936
3.0	44.0	0.768	0.951
3.0	45.0	0.795	0.966
3.0	46.0	0.807	0.97
4.0	0.0	0.037	0.409
4.0	1.0	0.048	0.409
4.0	2.0	0.048	0.409
4.0	3.0	0.06	0.409
4.0	4.0	0.072	0.409
4.0	5.0	0.085	0.409
4.0	6.0	0.098	0.41
4.0	7.0	0.112	0.411
4.0	8.0	0.139	0.417
4.0	9.0	0.154	0.425
4.0	10.0	0.168	0.435
4.0	11.0	0.183	0.447
4.0	12.0	0.198	0.461
4.0	13.0	0.214	0.476
4.0	14.0	0.229	0.492
4.0	15.0	0.245	0.509
4.0	16.0	0.258	0.524
4.0	17.0	0.274	0.541
4.0	18.0	0.291	0.558
4.0	19.0	0.307	0.576
4.0	20.0	0.321	0.59
4.0	21.0	0.338	0.608
4.0	22.0	0.356	0.626
4.0	23.0	0.369	0.638
4.0	24.0	0.387	0.656
4.0	25.0	0.405	0.674
4.0	26.0	0.423	0.691
4.0	27.0	0.442	0.708
4.0	28.0	0.46	0.725
4.0	29.0	0.479	0.742
4.0	30.0	0.503	0.763
4.0	31.0	0.523	0.78
4.0	32.0	0.541	0.795
4.0	33.0	0.566	0.815
4.0	34.0	0.587	0.831
4.0	35.0	0.598	0.839
4.0	36.0	0.618	0.855
4.0	37.0	0.636	0.867
4.0	38.0	0.658	0.882
4.0	39.0	0.68	0.898
4.0	40.0	0.703	0.914
4.0	41.0	0.719	0.922
4.0	42.0	0.743	0.937
4.0	43.0	0.768	0.952
4.0	44.0	0.795	0.966
4.0	45.0	0.825	0.981
4.0	46.0	0.837	0.982
5.0	0.0	0.048	0.409
5.0	1.0	0.048	0.409
5.0	2.0	0.06	0.409
5.0	3.0	0.072	0.409
5.0	4.0	0.085	0.409
5.0	5.0	0.098	0.41
5.0	6.0	0.14	0.417
5.0	7.0	0.14	0.417
5.0	8.0	0.155	0.425
5.0	9.0	0.17	0.435
5.0	10.0	0.185	0.447
5.0	11.0	0.2	0.461
5.0	12.0	0.216	0.477
5.0	13.0	0.232	0.493
5.0	14.0	0.248	0.509
5.0	15.0	0.264	0.526
5.0	16.0	0.28	0.544
5.0	17.0	0.297	0.561
5.0	18.0	0.312	0.577
5.0	19.0	0.329	0.595
5.0	20.0	0.346	0.613
5.0	21.0	0.364	0.631
5.0	22.0	0.378	0.646
5.0	23.0	0.396	0.664
5.0	24.0	0.414	0.681
5.0	25.0	0.428	0.695
5.0	26.0	0.447	0.713
5.0	27.0	0.465	0.729
5.0	28.0	0.484	0.746
5.0	29.0	0.498	0.759
5.0	30.0	0.518	0.776
5.0	31.0	0.536	0.791
5.0	32.0	0.556	0.808
5.0	33.0	0.576	0.824
5.0	34.0	0.607	0.848
5.0	35.0	0.628	0.864
5.0	36.0	0.638	0.872
5.0	37.0	0.659	0.887
5.0	38.0	0.681	0.902
5.0	39.0	0.704	0.917
5.0	40.0	0.719	0.926
5.0	41.0	0.743	0.939
5.0	42.0	0.769	0.953
5.0	43.0	0.796	0.967
5.0	44.0	0.825	0.981
5.0	45.0	0.837	0.983
5.0	46.0	0.87	0.993
6.0	0.0	0.536	0.785
6.0	1.0	0.351	0.614
6.0	2.0	0.233	0.493
6.0	3.0	0.185	0.447
6.0	4.0	0.17	0.435
6.0	5.0	0.155	0.425
6.0	6.0	0.155	0.425
6.0	7.0	0.155	0.425
6.0	8.0	0.17	0.435
6.0	9.0	0.185	0.447
6.0	10.0	0.201	0.461
6.0	11.0	0.216	0.477
6.0	12.0	0.233	0.493
6.0	13.0	0.249	0.509
6.0	14.0	0.265	0.526
6.0	15.0	0.282	0.544
6.0	16.0	0.299	0.561
6.0	17.0	0.316	0.579
6.0	18.0	0.333	0.597
6.0	19.0	0.35	0.614
6.0	20.0	0.368	0.632
6.0	21.0	0.385	0.649
6.0	22.0	0.402	0.666
6.0	23.0	0.421	0.684
6.0	24.0	0.439	0.701
6.0	25.0	0.455	0.717
6.0	26.0	0.474	0.734
6.0	27.0	0.492	0.751
6.0	28.0	0.508	0.766
6.0	29.0	0.528	0.783
6.0	30.0	0.546	0.798
6.0	31.0	0.561	0.811
6.0	32.0	0.582	0.828
6.0	33.0	0.601	0.844
6.0	34.0	0.621	0.86
6.0	35.0	0.644	0.876
6.0	36.0	0.665	0.891
6.0	37.0	0.686	0.906
6.0	38.0	0.709	0.921
6.0	39.0	0.723	0.931
6.0	40.0	0.746	0.944
6.0	41.0	0.771	0.957
6.0	42.0	0.798	0.97
6.0	43.0	0.826	0.982
6.0	44.0	0.837	0.985
6.0	45.0	0.87	0.994
6.0	46.0	0.91	0.999
7.0	0.0	0.576	0.818
7.0	1.0	0.536	0.785
7.0	2.0	0.405	0.667
7.0	3.0	0.282	0.544
7.0	4.0	0.249	0.509
7.0	5.0	0.233	0.493
7.0	6.0	0.217	0.477
7.0	7.0	0.233	0.493
7.0	8.0	0.249	0.509
7.0	9.0	0.265	0.526
7.0	10.0	0.299	0.561
7.0	11.0	0.316	0.579
7.0	12.0	0.334	0.597
7.0	13.0	0.351	0.614
7.0	14.0	0.387	0.65
7.0	15.0	0.405	0.667
7.0	16.0	0.423	0.684
7.0	17.0	0.441	0.702
7.0	18.0	0.478	0.735
7.0	19.0	0.497	0.753
7.0	20.0	0.516	0.77
7.0	21.0	0.554	0.801
7.0	22.0	0.574	0.818
7.0	23.0	0.594	0.835
7.0	24.0	0.614	0.852
7.0	25.0	0.652	0.88
7.0	26.0	0.673	0.896
7.0	27.0	0.695	0.913
7.0	28.0	0.731	0.936
7.0	29.0	0.755	0.951
7.0	30.0	0.78	0.966
7.0	31.0	0.807	0.98
7.0	32.0	0.843	0.992
7.0	33.0	0.875	0.999
7.0	34.0	0.914	1.0
