# Supplementary material for: Re-formulating Gehan’s design as a flexible two-stage single-arm trial
Source: BMC Med Res Methodol. 2019 Jan 28;19:22. doi: 10.1186/s12874-019-0659-2 (PMC6350340; doi:10.1186/s12874-019-0659-2)
Supplement: Supplementary file 5 — Confidence intervals. A.zip file containing.csv files that store the confidence intervals for the designs discussed in the manuscript and additional files. (ZIP 27.6 kb) [file 12874_2019_659_MOESM5_ESM.zip › Additional file 5/gehan_O_dupuis_girodR1.csv]

x1	x2	x3	x4
1.0	0.0	0.0	0.055
1.0	1.0	0.0	0.1
1.0	2.0	0.0	0.136
1.0	3.0	0.03	0.409
1.0	4.0	0.042	0.409
1.0	5.0	0.055	0.409
1.0	6.0	0.068	0.409
1.0	7.0	0.082	0.409
1.0	8.0	0.096	0.41
1.0	9.0	0.109	0.412
1.0	10.0	0.126	0.416
1.0	11.0	0.144	0.425
1.0	12.0	0.16	0.435
1.0	13.0	0.175	0.448
1.0	14.0	0.188	0.46
1.0	15.0	0.204	0.476
1.0	16.0	0.222	0.497
1.0	17.0	0.237	0.514
1.0	18.0	0.254	0.536
1.0	19.0	0.262	0.547
1.0	20.0	0.281	0.572
1.0	21.0	0.294	0.593
1.0	22.0	0.305	0.611
1.0	23.0	0.325	0.64
1.0	24.0	0.33	0.651
1.0	25.0	0.352	0.687
1.0	26.0	0.359	0.699
1.0	27.0	0.381	0.741
1.0	28.0	0.385	0.75
1.0	29.0	0.385	0.753
1.0	30.0	0.403	0.795
1.0	31.0	0.404	0.801
1.0	32.0	0.416	0.842
1.0	33.0	0.416	0.845
1.0	34.0	0.416	0.846
1.0	35.0	0.421	0.883
1.0	36.0	0.421	0.885
1.0	37.0	0.422	0.917
1.0	38.0	0.579	0.996
1.0	39.0	0.579	0.996
1.0	40.0	0.579	0.996
1.0	41.0	0.579	0.996
1.0	42.0	0.421	0.885
2.0	0.0	0.0	0.058
2.0	1.0	0.0	0.104
2.0	2.0	0.028	0.409
2.0	3.0	0.039	0.409
2.0	4.0	0.041	0.409
2.0	5.0	0.053	0.409
2.0	6.0	0.066	0.409
2.0	7.0	0.078	0.409
2.0	8.0	0.092	0.41
2.0	9.0	0.105	0.41
2.0	10.0	0.116	0.412
2.0	11.0	0.123	0.414
2.0	12.0	0.138	0.42
2.0	13.0	0.152	0.428
2.0	14.0	0.166	0.438
2.0	15.0	0.181	0.452
2.0	16.0	0.195	0.467
2.0	17.0	0.207	0.48
2.0	18.0	0.219	0.493
2.0	19.0	0.233	0.511
2.0	20.0	0.246	0.527
2.0	21.0	0.259	0.544
2.0	22.0	0.269	0.558
2.0	23.0	0.282	0.575
2.0	24.0	0.293	0.591
2.0	25.0	0.304	0.61
2.0	26.0	0.319	0.63
2.0	27.0	0.328	0.646
2.0	28.0	0.335	0.663
2.0	29.0	0.353	0.688
2.0	30.0	0.359	0.7
2.0	31.0	0.381	0.741
2.0	32.0	0.382	0.744
2.0	33.0	0.385	0.753
2.0	34.0	0.403	0.795
2.0	35.0	0.404	0.8
2.0	36.0	0.404	0.801
2.0	37.0	0.416	0.842
2.0	38.0	0.416	0.845
2.0	39.0	0.416	0.846
2.0	40.0	0.421	0.883
2.0	41.0	0.421	0.885
2.0	42.0	0.421	0.885
2.0	43.0	0.422	0.917
2.0	44.0	0.579	0.996
2.0	45.0	0.579	0.996
2.0	46.0	0.589	0.996
2.0	47.0	0.589	0.996
2.0	48.0	0.589	0.996
2.0	49.0	0.591	0.996
2.0	50.0	0.591	0.996
2.0	51.0	0.589	0.996
3.0	0.0	0.0	0.104
3.0	1.0	0.03	0.409
3.0	2.0	0.041	0.409
3.0	3.0	0.053	0.409
3.0	4.0	0.065	0.409
3.0	5.0	0.077	0.409
3.0	6.0	0.09	0.409
3.0	7.0	0.103	0.41
3.0	8.0	0.12	0.413
3.0	9.0	0.133	0.417
3.0	10.0	0.142	0.422
3.0	11.0	0.157	0.431
3.0	12.0	0.17	0.442
3.0	13.0	0.185	0.455
3.0	14.0	0.199	0.471
3.0	15.0	0.215	0.489
3.0	16.0	0.226	0.502
3.0	17.0	0.242	0.523
3.0	18.0	0.256	0.541
3.0	19.0	0.271	0.563
3.0	20.0	0.283	0.581
3.0	21.0	0.295	0.598
3.0	22.0	0.315	0.628
3.0	23.0	0.326	0.644
3.0	24.0	0.329	0.651
3.0	25.0	0.351	0.686
3.0	26.0	0.358	0.699
3.0	27.0	0.362	0.713
3.0	28.0	0.381	0.743
3.0	29.0	0.385	0.752
3.0	30.0	0.403	0.795
3.0	31.0	0.404	0.801
3.0	32.0	0.404	0.802
3.0	33.0	0.416	0.842
3.0	34.0	0.416	0.846
3.0	35.0	0.416	0.851
3.0	36.0	0.421	0.883
3.0	37.0	0.421	0.885
3.0	38.0	0.422	0.917
3.0	39.0	0.579	0.996
3.0	40.0	0.579	0.996
3.0	41.0	0.589	0.996
3.0	42.0	0.589	0.996
3.0	43.0	0.589	0.996
3.0	44.0	0.591	0.996
3.0	45.0	0.591	0.996
3.0	46.0	0.591	0.996
4.0	0.0	0.053	0.409
4.0	1.0	0.065	0.409
4.0	2.0	0.082	0.409
4.0	3.0	0.095	0.41
4.0	4.0	0.136	0.418
4.0	5.0	0.137	0.418
4.0	6.0	0.155	0.429
4.0	7.0	0.173	0.444
4.0	8.0	0.192	0.463
4.0	9.0	0.211	0.484
4.0	10.0	0.229	0.507
4.0	11.0	0.249	0.533
4.0	12.0	0.264	0.555
4.0	13.0	0.287	0.588
4.0	14.0	0.298	0.607
4.0	15.0	0.319	0.639
4.0	16.0	0.331	0.661
4.0	17.0	0.353	0.696
4.0	18.0	0.359	0.71
4.0	19.0	0.382	0.75
4.0	20.0	0.385	0.761
4.0	21.0	0.403	0.8
4.0	22.0	0.405	0.808
4.0	23.0	0.416	0.845
4.0	24.0	0.416	0.85
4.0	25.0	0.421	0.885
4.0	26.0	0.421	0.888
4.0	27.0	0.578	0.996
4.0	28.0	0.579	0.996
4.0	29.0	0.589	0.996
4.0	30.0	0.589	0.996
4.0	31.0	0.591	0.996
4.0	32.0	0.591	0.996
5.0	0.0	0.136	0.417
5.0	1.0	0.203	0.472
5.0	2.0	0.239	0.517
5.0	3.0	0.275	0.57
5.0	4.0	0.305	0.624
5.0	5.0	0.336	0.683
5.0	6.0	0.363	0.741
5.0	7.0	0.386	0.795
5.0	8.0	0.405	0.842
5.0	9.0	0.416	0.883
5.0	10.0	0.421	0.917
5.0	11.0	0.579	0.996
5.0	12.0	0.589	0.996
6.0	0.0	0.422	0.996
7.0	0.0	0.591	1.0
