# Supplementary material for: Re-formulating Gehan’s design as a flexible two-stage single-arm trial
Source: BMC Med Res Methodol. 2019 Jan 28;19:22. doi: 10.1186/s12874-019-0659-2 (PMC6350340; doi:10.1186/s12874-019-0659-2)
Supplement: Supplementary file 5 — Confidence intervals. A.zip file containing.csv files that store the confidence intervals for the designs discussed in the manuscript and additional files. (ZIP 27.6 kb) [file 12874_2019_659_MOESM5_ESM.zip › Additional file 5/L.csv]

x1	x2	x3	x4
1.0	0.0	0.0	0.122
1.0	1.0	0.014	0.409
1.0	2.0	0.03	0.41
1.0	3.0	0.05	0.414
1.0	4.0	0.072	0.424
1.0	5.0	0.096	0.443
1.0	6.0	0.113	0.459
1.0	7.0	0.142	0.491
1.0	8.0	0.175	0.527
1.0	9.0	0.203	0.558
1.0	10.0	0.238	0.594
1.0	11.0	0.268	0.626
1.0	12.0	0.304	0.661
1.0	13.0	0.336	0.693
1.0	14.0	0.371	0.724
1.0	15.0	0.405	0.755
1.0	16.0	0.441	0.784
1.0	17.0	0.477	0.813
1.0	18.0	0.514	0.841
1.0	19.0	0.552	0.867
1.0	20.0	0.552	0.867
1.0	21.0	0.591	0.893
2.0	0.0	0.025	0.409
2.0	1.0	0.028	0.409
2.0	2.0	0.046	0.412
2.0	3.0	0.066	0.419
2.0	4.0	0.089	0.436
2.0	5.0	0.12	0.468
2.0	6.0	0.134	0.483
2.0	7.0	0.16	0.513
2.0	8.0	0.188	0.544
2.0	9.0	0.223	0.586
2.0	10.0	0.253	0.618
2.0	11.0	0.292	0.657
2.0	12.0	0.324	0.692
2.0	13.0	0.364	0.723
2.0	14.0	0.401	0.754
2.0	15.0	0.437	0.784
2.0	16.0	0.474	0.813
2.0	17.0	0.513	0.841
2.0	18.0	0.551	0.867
2.0	19.0	0.552	0.867
2.0	20.0	0.591	0.893
2.0	21.0	0.632	0.917
3.0	0.0	0.028	0.409
3.0	1.0	0.045	0.41
3.0	2.0	0.065	0.415
3.0	3.0	0.086	0.428
3.0	4.0	0.109	0.45
3.0	5.0	0.149	0.496
3.0	6.0	0.168	0.521
3.0	7.0	0.195	0.554
3.0	8.0	0.216	0.577
3.0	9.0	0.245	0.61
3.0	10.0	0.276	0.642
3.0	11.0	0.307	0.684
3.0	12.0	0.348	0.715
3.0	13.0	0.389	0.751
3.0	14.0	0.425	0.78
3.0	15.0	0.467	0.812
3.0	16.0	0.506	0.84
3.0	17.0	0.544	0.866
3.0	18.0	0.552	0.869
3.0	19.0	0.591	0.893
3.0	20.0	0.632	0.917
3.0	21.0	0.674	0.939
4.0	0.0	0.045	0.41
4.0	1.0	0.065	0.414
4.0	2.0	0.086	0.425
4.0	3.0	0.132	0.468
4.0	4.0	0.157	0.498
4.0	5.0	0.183	0.529
4.0	6.0	0.209	0.562
4.0	7.0	0.232	0.591
4.0	8.0	0.26	0.624
4.0	9.0	0.284	0.651
4.0	10.0	0.315	0.674
4.0	11.0	0.339	0.706
4.0	12.0	0.372	0.738
4.0	13.0	0.406	0.768
4.0	14.0	0.45	0.805
4.0	15.0	0.487	0.833
4.0	16.0	0.534	0.865
4.0	17.0	0.556	0.878
4.0	18.0	0.592	0.898
4.0	19.0	0.632	0.92
4.0	20.0	0.674	0.94
4.0	21.0	0.718	0.96
5.0	0.0	0.065	0.414
5.0	1.0	0.134	0.468
5.0	2.0	0.134	0.469
5.0	3.0	0.16	0.498
5.0	4.0	0.187	0.53
5.0	5.0	0.214	0.562
5.0	6.0	0.243	0.595
5.0	7.0	0.272	0.628
5.0	8.0	0.299	0.659
5.0	9.0	0.329	0.688
5.0	10.0	0.356	0.72
5.0	11.0	0.381	0.745
5.0	12.0	0.415	0.776
5.0	13.0	0.441	0.797
5.0	14.0	0.477	0.826
5.0	15.0	0.514	0.853
5.0	16.0	0.573	0.893
5.0	17.0	0.6	0.91
5.0	18.0	0.64	0.932
5.0	19.0	0.675	0.947
5.0	20.0	0.719	0.964
5.0	21.0	0.765	0.979
6.0	0.0	0.065	0.414
6.0	1.0	0.134	0.469
6.0	2.0	0.16	0.498
6.0	3.0	0.187	0.53
6.0	4.0	0.216	0.562
6.0	5.0	0.245	0.596
6.0	6.0	0.275	0.629
6.0	7.0	0.306	0.661
6.0	8.0	0.337	0.692
6.0	9.0	0.368	0.724
6.0	10.0	0.398	0.753
6.0	11.0	0.432	0.783
6.0	12.0	0.461	0.809
6.0	13.0	0.497	0.838
6.0	14.0	0.524	0.86
6.0	15.0	0.561	0.886
6.0	16.0	0.612	0.917
6.0	17.0	0.651	0.939
6.0	18.0	0.693	0.959
6.0	19.0	0.738	0.977
6.0	20.0	0.767	0.987
6.0	21.0	0.817	0.996
7.0	0.0	0.045	0.41
7.0	1.0	0.216	0.562
7.0	2.0	0.188	0.53
7.0	3.0	0.216	0.562
7.0	4.0	0.245	0.596
7.0	5.0	0.276	0.629
7.0	6.0	0.307	0.661
7.0	7.0	0.339	0.693
7.0	8.0	0.372	0.724
7.0	9.0	0.406	0.755
7.0	10.0	0.44	0.784
7.0	11.0	0.475	0.813
7.0	12.0	0.511	0.84
7.0	13.0	0.548	0.867
7.0	14.0	0.553	0.873
7.0	15.0	0.595	0.902
7.0	16.0	0.634	0.926
7.0	17.0	0.682	0.953
7.0	18.0	0.723	0.972
7.0	19.0	0.781	0.991
7.0	20.0	0.826	0.999
7.0	21.0	0.877	1.0
