# Supplementary material for: Re-formulating Gehan’s design as a flexible two-stage single-arm trial
Source: BMC Med Res Methodol. 2019 Jan 28;19:22. doi: 10.1186/s12874-019-0659-2 (PMC6350340; doi:10.1186/s12874-019-0659-2)
Supplement: Supplementary file 5 — Confidence intervals. A.zip file containing.csv files that store the confidence intervals for the designs discussed in the manuscript and additional files. (ZIP 27.6 kb) [file 12874_2019_659_MOESM5_ESM.zip › Additional file 5/minimax_0_dupuis_girodR1.csv]

x1	x2	x3	x4
1.0	0.0	0.0	0.067
1.0	1.0	0.009	0.308
1.0	2.0	0.017	0.308
1.0	3.0	0.027	0.308
1.0	4.0	0.042	0.309
1.0	5.0	0.055	0.313
1.0	6.0	0.069	0.32
1.0	7.0	0.084	0.331
1.0	8.0	0.095	0.342
1.0	9.0	0.111	0.358
1.0	10.0	0.124	0.372
1.0	11.0	0.146	0.399
1.0	12.0	0.166	0.421
1.0	13.0	0.182	0.441
1.0	14.0	0.202	0.463
1.0	15.0	0.219	0.484
1.0	16.0	0.238	0.505
1.0	17.0	0.257	0.526
1.0	18.0	0.275	0.547
1.0	19.0	0.295	0.567
1.0	20.0	0.314	0.588
1.0	21.0	0.333	0.608
1.0	22.0	0.352	0.628
1.0	23.0	0.372	0.647
1.0	24.0	0.392	0.667
1.0	25.0	0.412	0.686
1.0	26.0	0.433	0.705
1.0	27.0	0.453	0.723
1.0	28.0	0.474	0.742
1.0	29.0	0.495	0.76
1.0	30.0	0.516	0.778
1.0	31.0	0.538	0.796
1.0	32.0	0.56	0.813
1.0	33.0	0.582	0.83
1.0	34.0	0.582	0.83
1.0	35.0	0.605	0.847
1.0	36.0	0.582	0.83
1.0	37.0	0.582	0.83
1.0	38.0	0.582	0.83
2.0	0.0	0.016	0.308
2.0	1.0	0.024	0.308
2.0	2.0	0.034	0.308
2.0	3.0	0.039	0.309
2.0	4.0	0.051	0.311
2.0	5.0	0.065	0.317
2.0	6.0	0.079	0.328
2.0	7.0	0.099	0.346
2.0	8.0	0.115	0.363
2.0	9.0	0.131	0.382
2.0	10.0	0.138	0.39
2.0	11.0	0.158	0.415
2.0	12.0	0.174	0.435
2.0	13.0	0.195	0.46
2.0	14.0	0.213	0.48
2.0	15.0	0.231	0.501
2.0	16.0	0.252	0.524
2.0	17.0	0.27	0.544
2.0	18.0	0.292	0.566
2.0	19.0	0.311	0.587
2.0	20.0	0.331	0.607
2.0	21.0	0.351	0.627
2.0	22.0	0.371	0.647
2.0	23.0	0.391	0.666
2.0	24.0	0.412	0.686
2.0	25.0	0.432	0.705
2.0	26.0	0.453	0.723
2.0	27.0	0.474	0.742
2.0	28.0	0.495	0.76
2.0	29.0	0.516	0.778
2.0	30.0	0.538	0.796
2.0	31.0	0.56	0.813
2.0	32.0	0.582	0.83
2.0	33.0	0.582	0.83
2.0	34.0	0.605	0.847
2.0	35.0	0.627	0.863
2.0	36.0	0.627	0.863
2.0	37.0	0.605	0.847
2.0	38.0	0.582	0.83
3.0	0.0	0.027	0.308
3.0	1.0	0.038	0.308
3.0	2.0	0.038	0.308
3.0	3.0	0.051	0.31
3.0	4.0	0.064	0.314
3.0	5.0	0.078	0.323
3.0	6.0	0.092	0.337
3.0	7.0	0.108	0.354
3.0	8.0	0.126	0.377
3.0	9.0	0.142	0.396
3.0	10.0	0.154	0.409
3.0	11.0	0.17	0.43
3.0	12.0	0.187	0.451
3.0	13.0	0.205	0.471
3.0	14.0	0.222	0.492
3.0	15.0	0.244	0.518
3.0	16.0	0.262	0.539
3.0	17.0	0.285	0.563
3.0	18.0	0.304	0.583
3.0	19.0	0.326	0.605
3.0	20.0	0.346	0.625
3.0	21.0	0.366	0.646
3.0	22.0	0.388	0.666
3.0	23.0	0.408	0.685
3.0	24.0	0.431	0.704
3.0	25.0	0.451	0.723
3.0	26.0	0.473	0.742
3.0	27.0	0.494	0.76
3.0	28.0	0.516	0.778
3.0	29.0	0.538	0.796
3.0	30.0	0.56	0.813
3.0	31.0	0.582	0.83
3.0	32.0	0.582	0.83
3.0	33.0	0.605	0.847
3.0	34.0	0.627	0.863
3.0	35.0	0.651	0.879
3.0	36.0	0.674	0.895
3.0	37.0	0.698	0.91
3.0	38.0	0.651	0.879
4.0	0.0	0.038	0.308
4.0	1.0	0.038	0.308
4.0	2.0	0.05	0.31
4.0	3.0	0.063	0.313
4.0	4.0	0.077	0.321
4.0	5.0	0.092	0.333
4.0	6.0	0.107	0.349
4.0	7.0	0.122	0.367
4.0	8.0	0.149	0.401
4.0	9.0	0.162	0.419
4.0	10.0	0.179	0.439
4.0	11.0	0.191	0.456
4.0	12.0	0.209	0.477
4.0	13.0	0.226	0.498
4.0	14.0	0.24	0.513
4.0	15.0	0.258	0.534
4.0	16.0	0.277	0.554
4.0	17.0	0.295	0.574
4.0	18.0	0.318	0.6
4.0	19.0	0.338	0.619
4.0	20.0	0.357	0.643
4.0	21.0	0.381	0.662
4.0	22.0	0.401	0.681
4.0	23.0	0.425	0.702
4.0	24.0	0.446	0.721
4.0	25.0	0.47	0.741
4.0	26.0	0.491	0.759
4.0	27.0	0.513	0.777
4.0	28.0	0.536	0.795
4.0	29.0	0.558	0.813
4.0	30.0	0.581	0.83
4.0	31.0	0.582	0.83
4.0	32.0	0.605	0.847
4.0	33.0	0.627	0.863
4.0	34.0	0.651	0.879
4.0	35.0	0.674	0.895
4.0	36.0	0.698	0.91
4.0	37.0	0.723	0.925
4.0	38.0	0.723	0.925
5.0	0.0	0.038	0.308
5.0	1.0	0.05	0.309
5.0	2.0	0.063	0.313
5.0	3.0	0.077	0.32
5.0	4.0	0.091	0.332
5.0	5.0	0.106	0.347
5.0	6.0	0.122	0.364
5.0	7.0	0.152	0.402
5.0	8.0	0.169	0.422
5.0	9.0	0.185	0.443
5.0	10.0	0.199	0.462
5.0	11.0	0.217	0.483
5.0	12.0	0.234	0.504
5.0	13.0	0.248	0.522
5.0	14.0	0.266	0.543
5.0	15.0	0.281	0.559
5.0	16.0	0.299	0.58
5.0	17.0	0.314	0.594
5.0	18.0	0.333	0.614
5.0	19.0	0.353	0.634
5.0	20.0	0.372	0.654
5.0	21.0	0.392	0.673
5.0	22.0	0.417	0.697
5.0	23.0	0.437	0.716
5.0	24.0	0.462	0.738
5.0	25.0	0.484	0.756
5.0	26.0	0.509	0.776
5.0	27.0	0.531	0.794
5.0	28.0	0.553	0.811
5.0	29.0	0.578	0.829
5.0	30.0	0.583	0.832
5.0	31.0	0.605	0.849
5.0	32.0	0.627	0.864
5.0	33.0	0.651	0.88
5.0	34.0	0.674	0.895
5.0	35.0	0.698	0.91
5.0	36.0	0.723	0.925
5.0	37.0	0.748	0.939
5.0	38.0	0.774	0.952
6.0	0.0	0.05	0.309
6.0	1.0	0.063	0.313
6.0	2.0	0.077	0.32
6.0	3.0	0.091	0.331
6.0	4.0	0.106	0.346
6.0	5.0	0.122	0.364
6.0	6.0	0.154	0.402
6.0	7.0	0.17	0.422
6.0	8.0	0.187	0.443
6.0	9.0	0.204	0.464
6.0	10.0	0.221	0.485
6.0	11.0	0.237	0.505
6.0	12.0	0.255	0.525
6.0	13.0	0.273	0.546
6.0	14.0	0.289	0.565
6.0	15.0	0.307	0.585
6.0	16.0	0.323	0.603
6.0	17.0	0.342	0.623
6.0	18.0	0.361	0.639
6.0	19.0	0.377	0.659
6.0	20.0	0.396	0.678
6.0	21.0	0.412	0.692
6.0	22.0	0.433	0.711
6.0	23.0	0.453	0.73
6.0	24.0	0.474	0.748
6.0	25.0	0.5	0.771
6.0	26.0	0.521	0.789
6.0	27.0	0.543	0.806
6.0	28.0	0.57	0.827
6.0	29.0	0.586	0.839
6.0	30.0	0.606	0.852
6.0	31.0	0.629	0.868
6.0	32.0	0.652	0.883
6.0	33.0	0.674	0.896
6.0	34.0	0.698	0.911
6.0	35.0	0.723	0.925
6.0	36.0	0.748	0.939
6.0	37.0	0.774	0.952
6.0	38.0	0.801	0.965
7.0	0.0	0.05	0.309
7.0	1.0	0.063	0.313
7.0	2.0	0.077	0.32
7.0	3.0	0.106	0.346
7.0	4.0	0.122	0.363
7.0	5.0	0.154	0.402
7.0	6.0	0.17	0.422
7.0	7.0	0.187	0.443
7.0	8.0	0.205	0.464
7.0	9.0	0.222	0.485
7.0	10.0	0.24	0.506
7.0	11.0	0.258	0.526
7.0	12.0	0.276	0.547
7.0	13.0	0.294	0.567
7.0	14.0	0.312	0.587
7.0	15.0	0.33	0.607
7.0	16.0	0.349	0.627
7.0	17.0	0.368	0.645
7.0	18.0	0.385	0.664
7.0	19.0	0.405	0.684
7.0	20.0	0.421	0.7
7.0	21.0	0.442	0.719
7.0	22.0	0.458	0.734
7.0	23.0	0.479	0.753
7.0	24.0	0.495	0.766
7.0	25.0	0.516	0.784
7.0	26.0	0.538	0.802
7.0	27.0	0.56	0.819
7.0	28.0	0.596	0.847
7.0	29.0	0.612	0.859
7.0	30.0	0.635	0.875
7.0	31.0	0.654	0.887
7.0	32.0	0.677	0.902
7.0	33.0	0.702	0.916
7.0	34.0	0.723	0.928
7.0	35.0	0.748	0.941
7.0	36.0	0.774	0.953
7.0	37.0	0.801	0.965
7.0	38.0	0.829	0.976
8.0	0.0	0.038	0.308
8.0	1.0	0.05	0.309
8.0	2.0	0.063	0.313
8.0	3.0	0.077	0.32
8.0	4.0	0.187	0.443
8.0	5.0	0.187	0.443
8.0	6.0	0.187	0.443
8.0	7.0	0.205	0.464
8.0	8.0	0.222	0.485
8.0	9.0	0.24	0.506
8.0	10.0	0.258	0.526
8.0	11.0	0.277	0.547
8.0	12.0	0.295	0.568
8.0	13.0	0.314	0.588
8.0	14.0	0.333	0.608
8.0	15.0	0.352	0.628
8.0	16.0	0.371	0.647
8.0	17.0	0.39	0.666
8.0	18.0	0.41	0.685
8.0	19.0	0.429	0.704
8.0	20.0	0.449	0.722
8.0	21.0	0.467	0.739
8.0	22.0	0.488	0.758
8.0	23.0	0.505	0.774
8.0	24.0	0.526	0.792
8.0	25.0	0.548	0.81
8.0	26.0	0.565	0.824
8.0	27.0	0.59	0.843
8.0	28.0	0.619	0.863
8.0	29.0	0.641	0.879
8.0	30.0	0.664	0.895
8.0	31.0	0.688	0.91
8.0	32.0	0.705	0.921
8.0	33.0	0.729	0.935
8.0	34.0	0.754	0.948
8.0	35.0	0.775	0.957
8.0	36.0	0.801	0.968
8.0	37.0	0.829	0.978
8.0	38.0	0.858	0.987
9.0	0.0	0.038	0.308
9.0	1.0	0.038	0.308
9.0	2.0	0.038	0.308
9.0	3.0	0.412	0.686
9.0	4.0	0.295	0.568
9.0	5.0	0.258	0.526
9.0	6.0	0.24	0.506
9.0	7.0	0.24	0.506
9.0	8.0	0.24	0.506
9.0	9.0	0.258	0.526
9.0	10.0	0.277	0.547
9.0	11.0	0.295	0.568
9.0	12.0	0.314	0.588
9.0	13.0	0.333	0.608
9.0	14.0	0.353	0.628
9.0	15.0	0.372	0.647
9.0	16.0	0.392	0.667
9.0	17.0	0.412	0.686
9.0	18.0	0.432	0.705
9.0	19.0	0.452	0.723
9.0	20.0	0.472	0.741
9.0	21.0	0.493	0.76
9.0	22.0	0.514	0.778
9.0	23.0	0.534	0.795
9.0	24.0	0.556	0.812
9.0	25.0	0.575	0.828
9.0	26.0	0.584	0.835
9.0	27.0	0.609	0.855
9.0	28.0	0.631	0.871
9.0	29.0	0.659	0.891
9.0	30.0	0.681	0.906
9.0	31.0	0.713	0.925
9.0	32.0	0.736	0.939
9.0	33.0	0.761	0.952
9.0	34.0	0.786	0.965
9.0	35.0	0.813	0.976
9.0	36.0	0.831	0.983
9.0	37.0	0.859	0.992
9.0	38.0	0.89	0.997
10.0	0.0	0.038	0.308
10.0	1.0	0.038	0.308
10.0	2.0	0.582	0.83
10.0	3.0	0.582	0.83
10.0	4.0	0.56	0.813
10.0	5.0	0.516	0.778
10.0	6.0	0.453	0.723
10.0	7.0	0.372	0.647
10.0	8.0	0.333	0.608
10.0	9.0	0.314	0.588
10.0	10.0	0.314	0.588
10.0	11.0	0.314	0.588
10.0	12.0	0.333	0.608
10.0	13.0	0.353	0.628
10.0	14.0	0.372	0.647
10.0	15.0	0.392	0.667
10.0	16.0	0.412	0.686
10.0	17.0	0.433	0.705
10.0	18.0	0.453	0.723
10.0	19.0	0.474	0.742
10.0	20.0	0.495	0.76
10.0	21.0	0.516	0.778
10.0	22.0	0.537	0.795
10.0	23.0	0.559	0.813
10.0	24.0	0.581	0.83
10.0	25.0	0.582	0.831
10.0	26.0	0.605	0.848
10.0	27.0	0.628	0.865
10.0	28.0	0.651	0.881
10.0	29.0	0.676	0.898
10.0	30.0	0.699	0.914
10.0	31.0	0.726	0.931
10.0	32.0	0.75	0.945
10.0	33.0	0.779	0.961
10.0	34.0	0.804	0.973
10.0	35.0	0.84	0.986
10.0	36.0	0.866	0.994
10.0	37.0	0.894	0.999
10.0	38.0	0.927	1.0
