# Supplementary material for: Re-formulating Gehan’s design as a flexible two-stage single-arm trial
Source: BMC Med Res Methodol. 2019 Jan 28;19:22. doi: 10.1186/s12874-019-0659-2 (PMC6350340; doi:10.1186/s12874-019-0659-2)
Supplement: Supplementary file 5 — Confidence intervals. A.zip file containing.csv files that store the confidence intervals for the designs discussed in the manuscript and additional files. (ZIP 27.6 kb) [file 12874_2019_659_MOESM5_ESM.zip › Additional file 5/minimax_dupuis_girodR1.csv]

x1	x2	x3	x4
4.0	0.0	0.011	0.22
4.0	1.0	0.029	0.28
4.0	2.0	0.03	0.283
4.0	3.0	0.074	0.337
4.0	4.0	0.087	0.341
4.0	5.0	0.101	0.35
4.0	6.0	0.112	0.359
4.0	7.0	0.125	0.371
4.0	8.0	0.148	0.397
4.0	9.0	0.167	0.419
4.0	10.0	0.185	0.44
4.0	11.0	0.203	0.462
4.0	12.0	0.221	0.484
4.0	13.0	0.24	0.505
4.0	14.0	0.258	0.526
4.0	15.0	0.277	0.547
4.0	16.0	0.295	0.567
4.0	17.0	0.314	0.588
4.0	18.0	0.333	0.608
4.0	19.0	0.353	0.628
4.0	20.0	0.412	0.686
4.0	21.0	0.495	0.76
4.0	22.0	0.56	0.813
4.0	23.0	0.582	0.83
4.0	24.0	0.582	0.83
4.0	25.0	0.582	0.83
5.0	0.0	0.029	0.28
5.0	1.0	0.03	0.281
5.0	2.0	0.071	0.336
5.0	3.0	0.083	0.339
5.0	4.0	0.097	0.347
5.0	5.0	0.116	0.363
5.0	6.0	0.132	0.38
5.0	7.0	0.141	0.391
5.0	8.0	0.161	0.415
5.0	9.0	0.18	0.438
5.0	10.0	0.2	0.461
5.0	11.0	0.219	0.483
5.0	12.0	0.238	0.504
5.0	13.0	0.257	0.526
5.0	14.0	0.276	0.547
5.0	15.0	0.295	0.567
5.0	16.0	0.314	0.588
5.0	17.0	0.333	0.608
5.0	18.0	0.353	0.628
5.0	19.0	0.372	0.647
5.0	20.0	0.392	0.667
5.0	21.0	0.433	0.705
5.0	22.0	0.516	0.778
5.0	23.0	0.582	0.83
5.0	24.0	0.582	0.83
5.0	25.0	0.582	0.83
6.0	0.0	0.03	0.281
6.0	1.0	0.07	0.336
6.0	2.0	0.082	0.338
6.0	3.0	0.095	0.344
6.0	4.0	0.109	0.355
6.0	5.0	0.128	0.376
6.0	6.0	0.138	0.386
6.0	7.0	0.154	0.406
6.0	8.0	0.174	0.431
6.0	9.0	0.194	0.456
6.0	10.0	0.214	0.48
6.0	11.0	0.235	0.503
6.0	12.0	0.255	0.525
6.0	13.0	0.275	0.546
6.0	14.0	0.294	0.567
6.0	15.0	0.314	0.588
6.0	16.0	0.333	0.608
6.0	17.0	0.353	0.628
6.0	18.0	0.372	0.647
6.0	19.0	0.392	0.667
6.0	20.0	0.412	0.686
6.0	21.0	0.433	0.705
6.0	22.0	0.474	0.742
6.0	23.0	0.538	0.796
6.0	24.0	0.582	0.83
6.0	25.0	0.582	0.83
7.0	0.0	0.07	0.336
7.0	1.0	0.082	0.337
7.0	2.0	0.094	0.342
7.0	3.0	0.108	0.352
7.0	4.0	0.123	0.368
7.0	5.0	0.145	0.395
7.0	6.0	0.157	0.411
7.0	7.0	0.17	0.426
7.0	8.0	0.187	0.447
7.0	9.0	0.208	0.474
7.0	10.0	0.229	0.499
7.0	11.0	0.25	0.522
7.0	12.0	0.271	0.545
7.0	13.0	0.292	0.566
7.0	14.0	0.312	0.587
7.0	15.0	0.332	0.607
7.0	16.0	0.352	0.628
7.0	17.0	0.372	0.647
7.0	18.0	0.392	0.667
7.0	19.0	0.412	0.686
7.0	20.0	0.433	0.705
7.0	21.0	0.453	0.723
7.0	22.0	0.474	0.742
7.0	23.0	0.516	0.778
7.0	24.0	0.56	0.813
7.0	25.0	0.582	0.83
8.0	0.0	0.082	0.337
8.0	1.0	0.094	0.341
8.0	2.0	0.108	0.35
8.0	3.0	0.123	0.364
8.0	4.0	0.151	0.399
8.0	5.0	0.164	0.417
8.0	6.0	0.177	0.435
8.0	7.0	0.191	0.452
8.0	8.0	0.205	0.469
8.0	9.0	0.222	0.49
8.0	10.0	0.243	0.516
8.0	11.0	0.265	0.54
8.0	12.0	0.287	0.563
8.0	13.0	0.308	0.585
8.0	14.0	0.329	0.607
8.0	15.0	0.35	0.627
8.0	16.0	0.37	0.647
8.0	17.0	0.391	0.666
8.0	18.0	0.412	0.686
8.0	19.0	0.432	0.705
8.0	20.0	0.453	0.723
8.0	21.0	0.474	0.742
8.0	22.0	0.495	0.76
8.0	23.0	0.516	0.778
8.0	24.0	0.56	0.813
8.0	25.0	0.582	0.83
9.0	0.0	0.094	0.341
9.0	1.0	0.108	0.35
9.0	2.0	0.123	0.363
9.0	3.0	0.153	0.399
9.0	4.0	0.169	0.419
9.0	5.0	0.183	0.439
9.0	6.0	0.197	0.459
9.0	7.0	0.211	0.477
9.0	8.0	0.225	0.495
9.0	9.0	0.24	0.511
9.0	10.0	0.258	0.532
9.0	11.0	0.28	0.557
9.0	12.0	0.302	0.581
9.0	13.0	0.324	0.604
9.0	14.0	0.346	0.625
9.0	15.0	0.366	0.646
9.0	16.0	0.388	0.665
9.0	17.0	0.41	0.685
9.0	18.0	0.432	0.704
9.0	19.0	0.453	0.723
9.0	20.0	0.474	0.742
9.0	21.0	0.495	0.76
9.0	22.0	0.516	0.778
9.0	23.0	0.538	0.796
9.0	24.0	0.56	0.813
9.0	25.0	0.582	0.83
10.0	0.0	0.094	0.341
10.0	1.0	0.123	0.363
10.0	2.0	0.154	0.399
10.0	3.0	0.17	0.42
10.0	4.0	0.186	0.441
10.0	5.0	0.202	0.461
10.0	6.0	0.217	0.482
10.0	7.0	0.232	0.501
10.0	8.0	0.247	0.519
10.0	9.0	0.262	0.537
10.0	10.0	0.277	0.553
10.0	11.0	0.295	0.573
10.0	12.0	0.318	0.598
10.0	13.0	0.34	0.621
10.0	14.0	0.36	0.643
10.0	15.0	0.383	0.663
10.0	16.0	0.406	0.683
10.0	17.0	0.429	0.703
10.0	18.0	0.451	0.723
10.0	19.0	0.473	0.742
10.0	20.0	0.495	0.76
10.0	21.0	0.516	0.778
10.0	22.0	0.538	0.796
10.0	23.0	0.56	0.813
10.0	24.0	0.582	0.83
10.0	25.0	0.582	0.83
11.0	0.0	0.094	0.341
11.0	1.0	0.154	0.399
11.0	2.0	0.17	0.42
11.0	3.0	0.187	0.441
11.0	4.0	0.204	0.462
11.0	5.0	0.221	0.483
11.0	6.0	0.237	0.504
11.0	7.0	0.253	0.524
11.0	8.0	0.268	0.543
11.0	9.0	0.284	0.561
11.0	10.0	0.299	0.577
11.0	11.0	0.314	0.593
11.0	12.0	0.333	0.613
11.0	13.0	0.353	0.638
11.0	14.0	0.376	0.657
11.0	15.0	0.4	0.679
11.0	16.0	0.423	0.701
11.0	17.0	0.447	0.721
11.0	18.0	0.47	0.741
11.0	19.0	0.493	0.759
11.0	20.0	0.515	0.778
11.0	21.0	0.538	0.795
11.0	22.0	0.56	0.813
11.0	23.0	0.582	0.83
11.0	24.0	0.582	0.83
11.0	25.0	0.605	0.847
12.0	0.0	0.24	0.505
12.0	1.0	0.187	0.441
12.0	2.0	0.187	0.441
12.0	3.0	0.204	0.462
12.0	4.0	0.222	0.484
12.0	5.0	0.239	0.505
12.0	6.0	0.256	0.525
12.0	7.0	0.273	0.545
12.0	8.0	0.29	0.565
12.0	9.0	0.306	0.583
12.0	10.0	0.321	0.601
12.0	11.0	0.337	0.618
12.0	12.0	0.356	0.633
12.0	13.0	0.372	0.653
12.0	14.0	0.392	0.672
12.0	15.0	0.416	0.695
12.0	16.0	0.44	0.717
12.0	17.0	0.465	0.738
12.0	18.0	0.489	0.758
12.0	19.0	0.513	0.777
12.0	20.0	0.536	0.795
12.0	21.0	0.559	0.813
12.0	22.0	0.582	0.83
12.0	23.0	0.582	0.83
12.0	24.0	0.605	0.847
12.0	25.0	0.627	0.863
13.0	0.0	0.333	0.608
13.0	1.0	0.222	0.484
13.0	2.0	0.205	0.462
13.0	3.0	0.222	0.484
13.0	4.0	0.24	0.505
13.0	5.0	0.258	0.526
13.0	6.0	0.276	0.546
13.0	7.0	0.293	0.567
13.0	8.0	0.311	0.586
13.0	9.0	0.328	0.605
13.0	10.0	0.344	0.623
13.0	11.0	0.363	0.641
13.0	12.0	0.379	0.66
13.0	13.0	0.396	0.676
13.0	14.0	0.412	0.691
13.0	15.0	0.433	0.71
13.0	16.0	0.457	0.733
13.0	17.0	0.482	0.754
13.0	18.0	0.507	0.775
13.0	19.0	0.532	0.794
13.0	20.0	0.556	0.812
13.0	21.0	0.58	0.83
13.0	22.0	0.582	0.83
13.0	23.0	0.605	0.847
13.0	24.0	0.627	0.863
13.0	25.0	0.651	0.879
14.0	0.0	0.474	0.742
14.0	1.0	0.277	0.547
14.0	2.0	0.222	0.484
14.0	3.0	0.24	0.505
14.0	4.0	0.258	0.526
14.0	5.0	0.276	0.547
14.0	6.0	0.295	0.567
14.0	7.0	0.313	0.587
14.0	8.0	0.331	0.607
14.0	9.0	0.349	0.626
14.0	10.0	0.368	0.645
14.0	11.0	0.386	0.664
14.0	12.0	0.403	0.682
14.0	13.0	0.42	0.699
14.0	14.0	0.436	0.714
14.0	15.0	0.453	0.729
14.0	16.0	0.474	0.747
14.0	17.0	0.499	0.769
14.0	18.0	0.525	0.79
14.0	19.0	0.551	0.81
14.0	20.0	0.576	0.829
14.0	21.0	0.583	0.832
14.0	22.0	0.605	0.848
14.0	23.0	0.627	0.863
14.0	24.0	0.651	0.879
14.0	25.0	0.674	0.895
15.0	0.0	0.56	0.813
15.0	1.0	0.372	0.647
15.0	2.0	0.277	0.547
15.0	3.0	0.258	0.526
15.0	4.0	0.277	0.547
15.0	5.0	0.295	0.567
15.0	6.0	0.314	0.588
15.0	7.0	0.333	0.608
15.0	8.0	0.352	0.627
15.0	9.0	0.371	0.646
15.0	10.0	0.39	0.666
15.0	11.0	0.408	0.685
15.0	12.0	0.426	0.703
15.0	13.0	0.444	0.72
15.0	14.0	0.461	0.736
15.0	15.0	0.478	0.751
15.0	16.0	0.495	0.765
15.0	17.0	0.516	0.783
15.0	18.0	0.542	0.805
15.0	19.0	0.569	0.825
15.0	20.0	0.586	0.837
15.0	21.0	0.606	0.851
15.0	22.0	0.628	0.865
15.0	23.0	0.651	0.88
15.0	24.0	0.674	0.895
15.0	25.0	0.698	0.91
16.0	0.0	0.582	0.83
16.0	1.0	0.516	0.778
16.0	2.0	0.353	0.628
16.0	3.0	0.295	0.567
16.0	4.0	0.295	0.567
16.0	5.0	0.314	0.588
16.0	6.0	0.333	0.608
16.0	7.0	0.353	0.628
16.0	8.0	0.372	0.647
16.0	9.0	0.392	0.667
16.0	10.0	0.411	0.686
16.0	11.0	0.43	0.704
16.0	12.0	0.449	0.722
16.0	13.0	0.468	0.74
16.0	14.0	0.486	0.757
16.0	15.0	0.503	0.773
16.0	16.0	0.52	0.787
16.0	17.0	0.538	0.801
16.0	18.0	0.56	0.818
16.0	19.0	0.592	0.844
16.0	20.0	0.61	0.857
16.0	21.0	0.63	0.87
16.0	22.0	0.652	0.883
16.0	23.0	0.675	0.896
16.0	24.0	0.698	0.91
16.0	25.0	0.723	0.925
17.0	0.0	0.582	0.83
17.0	1.0	0.56	0.813
17.0	2.0	0.474	0.742
17.0	3.0	0.353	0.628
17.0	4.0	0.314	0.588
17.0	5.0	0.333	0.608
17.0	6.0	0.353	0.628
17.0	7.0	0.372	0.647
17.0	8.0	0.392	0.667
17.0	9.0	0.412	0.686
17.0	10.0	0.432	0.705
17.0	11.0	0.452	0.723
17.0	12.0	0.472	0.741
17.0	13.0	0.491	0.759
17.0	14.0	0.51	0.776
17.0	15.0	0.529	0.793
17.0	16.0	0.546	0.808
17.0	17.0	0.564	0.822
17.0	18.0	0.597	0.847
17.0	19.0	0.62	0.863
17.0	20.0	0.637	0.876
17.0	21.0	0.656	0.888
17.0	22.0	0.677	0.9
17.0	23.0	0.699	0.913
17.0	24.0	0.723	0.926
17.0	25.0	0.748	0.939
18.0	0.0	0.582	0.83
18.0	1.0	0.582	0.83
18.0	2.0	0.56	0.813
18.0	3.0	0.474	0.742
18.0	4.0	0.372	0.647
18.0	5.0	0.353	0.628
18.0	6.0	0.372	0.647
18.0	7.0	0.392	0.667
18.0	8.0	0.412	0.686
18.0	9.0	0.433	0.705
18.0	10.0	0.453	0.723
18.0	11.0	0.473	0.742
18.0	12.0	0.494	0.76
18.0	13.0	0.514	0.777
18.0	14.0	0.534	0.795
18.0	15.0	0.554	0.811
18.0	16.0	0.573	0.827
18.0	17.0	0.588	0.84
18.0	18.0	0.614	0.86
18.0	19.0	0.643	0.879
18.0	20.0	0.666	0.895
18.0	21.0	0.683	0.907
18.0	22.0	0.703	0.918
18.0	23.0	0.725	0.929
18.0	24.0	0.748	0.941
18.0	25.0	0.774	0.953
19.0	0.0	0.582	0.83
19.0	1.0	0.582	0.83
19.0	2.0	0.582	0.83
19.0	3.0	0.56	0.813
19.0	4.0	0.495	0.76
19.0	5.0	0.412	0.686
19.0	6.0	0.392	0.667
19.0	7.0	0.412	0.686
19.0	8.0	0.433	0.705
19.0	9.0	0.453	0.723
19.0	10.0	0.474	0.742
19.0	11.0	0.495	0.76
19.0	12.0	0.516	0.778
19.0	13.0	0.537	0.795
19.0	14.0	0.558	0.813
19.0	15.0	0.579	0.829
19.0	16.0	0.584	0.834
19.0	17.0	0.608	0.853
19.0	18.0	0.633	0.873
19.0	19.0	0.66	0.892
19.0	20.0	0.69	0.91
19.0	21.0	0.714	0.925
19.0	22.0	0.731	0.936
19.0	23.0	0.752	0.946
19.0	24.0	0.775	0.956
19.0	25.0	0.801	0.966
20.0	0.0	0.582	0.83
20.0	1.0	0.582	0.83
20.0	2.0	0.582	0.83
20.0	3.0	0.582	0.83
20.0	4.0	0.56	0.813
20.0	5.0	0.516	0.778
20.0	6.0	0.453	0.723
20.0	7.0	0.433	0.705
20.0	8.0	0.453	0.723
20.0	9.0	0.474	0.742
20.0	10.0	0.495	0.76
20.0	11.0	0.516	0.778
20.0	12.0	0.538	0.796
20.0	13.0	0.559	0.813
20.0	14.0	0.581	0.83
20.0	15.0	0.582	0.831
20.0	16.0	0.605	0.849
20.0	17.0	0.629	0.867
20.0	18.0	0.653	0.885
20.0	19.0	0.679	0.903
20.0	20.0	0.707	0.922
20.0	21.0	0.738	0.939
20.0	22.0	0.763	0.952
20.0	23.0	0.781	0.962
20.0	24.0	0.803	0.971
20.0	25.0	0.829	0.978
21.0	0.0	0.582	0.83
21.0	1.0	0.582	0.83
21.0	2.0	0.582	0.83
21.0	3.0	0.582	0.83
21.0	4.0	0.582	0.83
21.0	5.0	0.56	0.813
21.0	6.0	0.538	0.796
21.0	7.0	0.495	0.76
21.0	8.0	0.474	0.742
21.0	9.0	0.495	0.76
21.0	10.0	0.516	0.778
21.0	11.0	0.538	0.796
21.0	12.0	0.56	0.813
21.0	13.0	0.582	0.83
21.0	14.0	0.582	0.83
21.0	15.0	0.605	0.847
21.0	16.0	0.628	0.864
21.0	17.0	0.651	0.881
21.0	18.0	0.675	0.898
21.0	19.0	0.701	0.915
21.0	20.0	0.727	0.932
21.0	21.0	0.756	0.949
21.0	22.0	0.789	0.965
21.0	23.0	0.815	0.976
21.0	24.0	0.833	0.984
21.0	25.0	0.858	0.99
22.0	0.0	0.582	0.83
22.0	1.0	0.582	0.83
22.0	2.0	0.582	0.83
22.0	3.0	0.582	0.83
22.0	4.0	0.582	0.83
22.0	5.0	0.582	0.83
22.0	6.0	0.582	0.83
22.0	7.0	0.56	0.813
22.0	8.0	0.538	0.796
22.0	9.0	0.538	0.796
22.0	10.0	0.538	0.796
22.0	11.0	0.56	0.813
22.0	12.0	0.582	0.83
22.0	13.0	0.582	0.83
22.0	14.0	0.605	0.847
22.0	15.0	0.627	0.863
22.0	16.0	0.651	0.879
22.0	17.0	0.674	0.895
22.0	18.0	0.699	0.911
22.0	19.0	0.724	0.927
22.0	20.0	0.75	0.943
22.0	21.0	0.777	0.958
22.0	22.0	0.808	0.974
22.0	23.0	0.843	0.986
22.0	24.0	0.869	0.994
22.0	25.0	0.89	0.998
23.0	0.0	0.582	0.83
23.0	1.0	0.582	0.83
23.0	2.0	0.582	0.83
23.0	3.0	0.582	0.83
23.0	4.0	0.582	0.83
23.0	5.0	0.582	0.83
23.0	6.0	0.582	0.83
23.0	7.0	0.582	0.83
23.0	8.0	0.582	0.83
23.0	9.0	0.582	0.83
23.0	10.0	0.582	0.83
23.0	11.0	0.582	0.83
23.0	12.0	0.582	0.83
23.0	13.0	0.605	0.847
23.0	14.0	0.627	0.863
23.0	15.0	0.651	0.879
23.0	16.0	0.674	0.895
23.0	17.0	0.698	0.91
23.0	18.0	0.723	0.925
23.0	19.0	0.748	0.939
23.0	20.0	0.774	0.953
23.0	21.0	0.802	0.967
23.0	22.0	0.83	0.98
23.0	23.0	0.863	0.992
23.0	24.0	0.901	0.999
23.0	25.0	0.927	1.0
