# Supplementary material for: Re-formulating Gehan’s design as a flexible two-stage single-arm trial
Source: BMC Med Res Methodol. 2019 Jan 28;19:22. doi: 10.1186/s12874-019-0659-2 (PMC6350340; doi:10.1186/s12874-019-0659-2)
Supplement: Supplementary file 5 — Confidence intervals. A.zip file containing.csv files that store the confidence intervals for the designs discussed in the manuscript and additional files. (ZIP 27.6 kb) [file 12874_2019_659_MOESM5_ESM.zip › Additional file 5/minimax_lorenzenR1.csv]

x1	x2	x3	x4
4.0	0.0	0.021	0.385
4.0	1.0	0.021	0.387
4.0	2.0	0.058	0.485
4.0	3.0	0.058	0.49
4.0	4.0	0.156	0.573
4.0	5.0	0.18	0.579
4.0	6.0	0.207	0.591
4.0	7.0	0.227	0.604
4.0	8.0	0.263	0.632
4.0	9.0	0.298	0.662
4.0	10.0	0.33	0.694
4.0	11.0	0.367	0.724
4.0	12.0	0.404	0.755
4.0	13.0	0.44	0.784
4.0	14.0	0.477	0.813
4.0	15.0	0.514	0.841
4.0	16.0	0.552	0.867
5.0	0.0	0.021	0.385
5.0	1.0	0.058	0.484
5.0	2.0	0.058	0.486
5.0	3.0	0.15	0.572
5.0	4.0	0.173	0.576
5.0	5.0	0.199	0.586
5.0	6.0	0.236	0.61
5.0	7.0	0.248	0.62
5.0	8.0	0.284	0.655
5.0	9.0	0.315	0.689
5.0	10.0	0.355	0.719
5.0	11.0	0.395	0.752
5.0	12.0	0.435	0.783
5.0	13.0	0.474	0.813
5.0	14.0	0.513	0.841
5.0	15.0	0.552	0.867
5.0	16.0	0.591	0.893
6.0	0.0	0.058	0.484
6.0	1.0	0.058	0.485
6.0	2.0	0.149	0.572
6.0	3.0	0.171	0.574
6.0	4.0	0.195	0.582
6.0	5.0	0.222	0.598
6.0	6.0	0.255	0.627
6.0	7.0	0.277	0.646
6.0	8.0	0.308	0.676
6.0	9.0	0.34	0.706
6.0	10.0	0.38	0.744
6.0	11.0	0.423	0.779
6.0	12.0	0.466	0.811
6.0	13.0	0.508	0.84
6.0	14.0	0.549	0.867
6.0	15.0	0.59	0.892
6.0	16.0	0.591	0.893
7.0	0.0	0.058	0.485
7.0	1.0	0.149	0.572
7.0	2.0	0.171	0.574
7.0	3.0	0.194	0.579
7.0	4.0	0.221	0.593
7.0	5.0	0.271	0.635
7.0	6.0	0.292	0.659
7.0	7.0	0.322	0.683
7.0	8.0	0.347	0.714
7.0	9.0	0.372	0.736
7.0	10.0	0.406	0.766
7.0	11.0	0.449	0.804
7.0	12.0	0.494	0.836
7.0	13.0	0.54	0.866
7.0	14.0	0.585	0.892
7.0	15.0	0.592	0.895
7.0	16.0	0.632	0.917
8.0	0.0	0.149	0.572
8.0	1.0	0.171	0.573
8.0	2.0	0.194	0.579
8.0	3.0	0.22	0.591
8.0	4.0	0.276	0.635
8.0	5.0	0.305	0.664
8.0	6.0	0.334	0.691
8.0	7.0	0.361	0.722
8.0	8.0	0.388	0.75
8.0	9.0	0.414	0.774
8.0	10.0	0.441	0.796
8.0	11.0	0.477	0.825
8.0	12.0	0.523	0.859
8.0	13.0	0.571	0.89
8.0	14.0	0.597	0.904
8.0	15.0	0.633	0.921
8.0	16.0	0.674	0.94
9.0	0.0	0.171	0.573
9.0	1.0	0.194	0.579
9.0	2.0	0.22	0.591
9.0	3.0	0.277	0.635
9.0	4.0	0.307	0.664
9.0	5.0	0.338	0.694
9.0	6.0	0.37	0.725
9.0	7.0	0.4	0.754
9.0	8.0	0.43	0.782
9.0	9.0	0.458	0.808
9.0	10.0	0.486	0.832
9.0	11.0	0.514	0.852
9.0	12.0	0.552	0.879
9.0	13.0	0.614	0.917
9.0	14.0	0.643	0.933
9.0	15.0	0.677	0.948
9.0	16.0	0.718	0.962
10.0	0.0	0.149	0.572
10.0	1.0	0.22	0.591
10.0	2.0	0.277	0.635
10.0	3.0	0.308	0.664
10.0	4.0	0.339	0.694
10.0	5.0	0.372	0.725
10.0	6.0	0.405	0.755
10.0	7.0	0.439	0.784
10.0	8.0	0.471	0.812
10.0	9.0	0.503	0.839
10.0	10.0	0.533	0.863
10.0	11.0	0.562	0.885
10.0	12.0	0.602	0.911
10.0	13.0	0.653	0.939
10.0	14.0	0.696	0.959
10.0	15.0	0.726	0.972
10.0	16.0	0.765	0.982
11.0	0.0	0.058	0.484
11.0	1.0	0.34	0.694
11.0	2.0	0.308	0.664
11.0	3.0	0.34	0.694
11.0	4.0	0.372	0.725
11.0	5.0	0.406	0.755
11.0	6.0	0.441	0.784
11.0	7.0	0.476	0.813
11.0	8.0	0.512	0.84
11.0	9.0	0.547	0.867
11.0	10.0	0.581	0.891
11.0	11.0	0.593	0.9
11.0	12.0	0.635	0.928
11.0	13.0	0.683	0.954
11.0	14.0	0.739	0.977
11.0	15.0	0.784	0.991
11.0	16.0	0.817	0.997
12.0	0.0	0.591	0.893
12.0	1.0	0.514	0.841
12.0	2.0	0.406	0.755
12.0	3.0	0.372	0.725
12.0	4.0	0.406	0.755
12.0	5.0	0.441	0.784
12.0	6.0	0.477	0.813
12.0	7.0	0.514	0.841
12.0	8.0	0.551	0.867
12.0	9.0	0.59	0.893
12.0	10.0	0.591	0.894
12.0	11.0	0.632	0.919
12.0	12.0	0.675	0.943
12.0	13.0	0.72	0.967
12.0	14.0	0.771	0.987
12.0	15.0	0.833	0.999
12.0	16.0	0.877	1.0
