# Supplementary material for: Re-formulating Gehan’s design as a flexible two-stage single-arm trial
Source: BMC Med Res Methodol. 2019 Jan 28;19:22. doi: 10.1186/s12874-019-0659-2 (PMC6350340; doi:10.1186/s12874-019-0659-2)
Supplement: Supplementary file 5 — Confidence intervals. A.zip file containing.csv files that store the confidence intervals for the designs discussed in the manuscript and additional files. (ZIP 27.6 kb) [file 12874_2019_659_MOESM5_ESM.zip › Additional file 5/null_0_dupuis_girodR1.csv]

x1	x2	x3	x4
1.0	0.0	0.0	0.047
1.0	1.0	0.0	0.088
1.0	2.0	0.0	0.121
1.0	3.0	0.027	0.409
1.0	4.0	0.037	0.409
1.0	5.0	0.05	0.409
1.0	6.0	0.062	0.409
1.0	7.0	0.075	0.409
1.0	8.0	0.088	0.409
1.0	9.0	0.102	0.41
1.0	10.0	0.116	0.412
1.0	11.0	0.131	0.416
1.0	12.0	0.138	0.421
1.0	13.0	0.156	0.429
1.0	14.0	0.171	0.44
1.0	15.0	0.186	0.452
1.0	16.0	0.205	0.469
1.0	17.0	0.221	0.484
1.0	18.0	0.237	0.5
1.0	19.0	0.256	0.518
1.0	20.0	0.272	0.535
1.0	21.0	0.289	0.552
1.0	22.0	0.306	0.569
1.0	23.0	0.325	0.587
1.0	24.0	0.342	0.604
1.0	25.0	0.359	0.622
1.0	26.0	0.377	0.639
1.0	27.0	0.396	0.656
1.0	28.0	0.414	0.673
1.0	29.0	0.432	0.69
1.0	30.0	0.45	0.707
1.0	31.0	0.469	0.724
1.0	32.0	0.488	0.74
1.0	33.0	0.507	0.757
1.0	34.0	0.526	0.773
1.0	35.0	0.545	0.789
1.0	36.0	0.564	0.804
1.0	37.0	0.584	0.82
1.0	38.0	0.584	0.82
1.0	39.0	0.604	0.835
1.0	40.0	0.624	0.85
1.0	41.0	0.645	0.865
1.0	42.0	0.665	0.879
1.0	43.0	0.686	0.893
1.0	44.0	0.708	0.907
1.0	45.0	0.686	0.893
1.0	46.0	0.665	0.879
1.0	47.0	0.604	0.835
2.0	0.0	0.0	0.09
2.0	1.0	0.0	0.124
2.0	2.0	0.034	0.409
2.0	3.0	0.044	0.409
2.0	4.0	0.048	0.409
2.0	5.0	0.06	0.409
2.0	6.0	0.072	0.409
2.0	7.0	0.085	0.409
2.0	8.0	0.098	0.41
2.0	9.0	0.112	0.411
2.0	10.0	0.126	0.414
2.0	11.0	0.142	0.418
2.0	12.0	0.152	0.426
2.0	13.0	0.167	0.436
2.0	14.0	0.182	0.448
2.0	15.0	0.197	0.462
2.0	16.0	0.212	0.477
2.0	17.0	0.228	0.492
2.0	18.0	0.244	0.513
2.0	19.0	0.264	0.53
2.0	20.0	0.281	0.547
2.0	21.0	0.298	0.564
2.0	22.0	0.318	0.584
2.0	23.0	0.336	0.602
2.0	24.0	0.353	0.619
2.0	25.0	0.37	0.638
2.0	26.0	0.391	0.655
2.0	27.0	0.41	0.672
2.0	28.0	0.428	0.689
2.0	29.0	0.448	0.707
2.0	30.0	0.467	0.723
2.0	31.0	0.486	0.74
2.0	32.0	0.505	0.756
2.0	33.0	0.524	0.772
2.0	34.0	0.544	0.789
2.0	35.0	0.564	0.804
2.0	36.0	0.584	0.82
2.0	37.0	0.584	0.82
2.0	38.0	0.604	0.835
2.0	39.0	0.624	0.85
2.0	40.0	0.645	0.865
2.0	41.0	0.665	0.879
2.0	42.0	0.686	0.893
2.0	43.0	0.708	0.907
2.0	44.0	0.729	0.92
2.0	45.0	0.751	0.933
2.0	46.0	0.774	0.946
2.0	47.0	0.729	0.92
3.0	0.0	0.0	0.124
3.0	1.0	0.037	0.409
3.0	2.0	0.047	0.409
3.0	3.0	0.048	0.409
3.0	4.0	0.059	0.409
3.0	5.0	0.071	0.409
3.0	6.0	0.084	0.409
3.0	7.0	0.097	0.41
3.0	8.0	0.11	0.41
3.0	9.0	0.124	0.413
3.0	10.0	0.148	0.422
3.0	11.0	0.161	0.431
3.0	12.0	0.176	0.442
3.0	13.0	0.19	0.455
3.0	14.0	0.201	0.466
3.0	15.0	0.217	0.481
3.0	16.0	0.232	0.497
3.0	17.0	0.248	0.508
3.0	18.0	0.26	0.525
3.0	19.0	0.277	0.542
3.0	20.0	0.293	0.559
3.0	21.0	0.31	0.577
3.0	22.0	0.327	0.594
3.0	23.0	0.344	0.611
3.0	24.0	0.361	0.633
3.0	25.0	0.383	0.65
3.0	26.0	0.401	0.667
3.0	27.0	0.419	0.684
3.0	28.0	0.442	0.704
3.0	29.0	0.46	0.721
3.0	30.0	0.479	0.737
3.0	31.0	0.498	0.754
3.0	32.0	0.52	0.772
3.0	33.0	0.54	0.788
3.0	34.0	0.56	0.803
3.0	35.0	0.58	0.819
3.0	36.0	0.584	0.821
3.0	37.0	0.604	0.836
3.0	38.0	0.624	0.851
3.0	39.0	0.645	0.865
3.0	40.0	0.665	0.88
3.0	41.0	0.686	0.894
3.0	42.0	0.708	0.907
3.0	43.0	0.729	0.92
3.0	44.0	0.751	0.933
3.0	45.0	0.774	0.946
3.0	46.0	0.797	0.958
3.0	47.0	0.822	0.969
4.0	0.0	0.037	0.409
4.0	1.0	0.048	0.409
4.0	2.0	0.048	0.409
4.0	3.0	0.059	0.409
4.0	4.0	0.071	0.409
4.0	5.0	0.084	0.409
4.0	6.0	0.096	0.409
4.0	7.0	0.11	0.41
4.0	8.0	0.124	0.412
4.0	9.0	0.151	0.422
4.0	10.0	0.165	0.431
4.0	11.0	0.18	0.443
4.0	12.0	0.195	0.456
4.0	13.0	0.21	0.47
4.0	14.0	0.225	0.486
4.0	15.0	0.24	0.502
4.0	16.0	0.253	0.516
4.0	17.0	0.269	0.533
4.0	18.0	0.285	0.55
4.0	19.0	0.301	0.567
4.0	20.0	0.314	0.581
4.0	21.0	0.331	0.599
4.0	22.0	0.348	0.616
4.0	23.0	0.366	0.628
4.0	24.0	0.379	0.646
4.0	25.0	0.397	0.663
4.0	26.0	0.415	0.68
4.0	27.0	0.433	0.697
4.0	28.0	0.451	0.714
4.0	29.0	0.469	0.73
4.0	30.0	0.488	0.751
4.0	31.0	0.512	0.767
4.0	32.0	0.531	0.783
4.0	33.0	0.55	0.799
4.0	34.0	0.575	0.818
4.0	35.0	0.587	0.827
4.0	36.0	0.607	0.842
4.0	37.0	0.627	0.856
4.0	38.0	0.645	0.868
4.0	39.0	0.666	0.882
4.0	40.0	0.686	0.895
4.0	41.0	0.708	0.909
4.0	42.0	0.729	0.921
4.0	43.0	0.752	0.934
4.0	44.0	0.774	0.946
4.0	45.0	0.798	0.958
4.0	46.0	0.822	0.969
4.0	47.0	0.847	0.979
5.0	0.0	0.048	0.409
5.0	1.0	0.048	0.409
5.0	2.0	0.059	0.409
5.0	3.0	0.071	0.409
5.0	4.0	0.084	0.409
5.0	5.0	0.096	0.409
5.0	6.0	0.11	0.41
5.0	7.0	0.124	0.412
5.0	8.0	0.152	0.422
5.0	9.0	0.166	0.431
5.0	10.0	0.181	0.443
5.0	11.0	0.196	0.456
5.0	12.0	0.212	0.47
5.0	13.0	0.227	0.486
5.0	14.0	0.243	0.502
5.0	15.0	0.259	0.519
5.0	16.0	0.275	0.536
5.0	17.0	0.291	0.553
5.0	18.0	0.308	0.57
5.0	19.0	0.322	0.586
5.0	20.0	0.339	0.603
5.0	21.0	0.356	0.621
5.0	22.0	0.373	0.636
5.0	23.0	0.388	0.653
5.0	24.0	0.406	0.67
5.0	25.0	0.423	0.688
5.0	26.0	0.437	0.701
5.0	27.0	0.456	0.718
5.0	28.0	0.474	0.735
5.0	29.0	0.493	0.746
5.0	30.0	0.507	0.763
5.0	31.0	0.526	0.779
5.0	32.0	0.545	0.795
5.0	33.0	0.564	0.811
5.0	34.0	0.596	0.835
5.0	35.0	0.616	0.85
5.0	36.0	0.63	0.865
5.0	37.0	0.65	0.875
5.0	38.0	0.671	0.889
5.0	39.0	0.692	0.903
5.0	40.0	0.709	0.913
5.0	41.0	0.73	0.925
5.0	42.0	0.752	0.937
5.0	43.0	0.775	0.949
5.0	44.0	0.798	0.96
5.0	45.0	0.822	0.97
5.0	46.0	0.847	0.98
5.0	47.0	0.873	0.988
6.0	0.0	0.048	0.409
6.0	1.0	0.048	0.409
6.0	2.0	0.059	0.409
6.0	3.0	0.071	0.409
6.0	4.0	0.084	0.409
6.0	5.0	0.096	0.409
6.0	6.0	0.11	0.41
6.0	7.0	0.152	0.422
6.0	8.0	0.167	0.431
6.0	9.0	0.182	0.443
6.0	10.0	0.197	0.456
6.0	11.0	0.212	0.47
6.0	12.0	0.228	0.486
6.0	13.0	0.244	0.502
6.0	14.0	0.26	0.519
6.0	15.0	0.276	0.536
6.0	16.0	0.293	0.553
6.0	17.0	0.31	0.57
6.0	18.0	0.326	0.587
6.0	19.0	0.343	0.605
6.0	20.0	0.361	0.622
6.0	21.0	0.378	0.639
6.0	22.0	0.394	0.656
6.0	23.0	0.412	0.673
6.0	24.0	0.43	0.69
6.0	25.0	0.446	0.706
6.0	26.0	0.464	0.723
6.0	27.0	0.483	0.739
6.0	28.0	0.501	0.756
6.0	29.0	0.517	0.77
6.0	30.0	0.536	0.786
6.0	31.0	0.555	0.802
6.0	32.0	0.57	0.815
6.0	33.0	0.59	0.831
6.0	34.0	0.61	0.846
6.0	35.0	0.636	0.861
6.0	36.0	0.656	0.879
6.0	37.0	0.677	0.893
6.0	38.0	0.697	0.907
6.0	39.0	0.719	0.92
6.0	40.0	0.74	0.933
6.0	41.0	0.763	0.946
6.0	42.0	0.777	0.958
6.0	43.0	0.8	0.965
6.0	44.0	0.823	0.975
6.0	45.0	0.847	0.984
6.0	46.0	0.873	0.991
6.0	47.0	0.902	0.997
7.0	0.0	0.048	0.409
7.0	1.0	0.048	0.409
7.0	2.0	0.048	0.409
7.0	3.0	0.048	0.409
7.0	4.0	0.048	0.409
7.0	5.0	0.059	0.409
7.0	6.0	0.26	0.519
7.0	7.0	0.228	0.486
7.0	8.0	0.212	0.47
7.0	9.0	0.212	0.47
7.0	10.0	0.212	0.47
7.0	11.0	0.228	0.486
7.0	12.0	0.244	0.502
7.0	13.0	0.26	0.519
7.0	14.0	0.277	0.536
7.0	15.0	0.293	0.553
7.0	16.0	0.31	0.57
7.0	17.0	0.327	0.587
7.0	18.0	0.344	0.605
7.0	19.0	0.361	0.622
7.0	20.0	0.379	0.639
7.0	21.0	0.396	0.657
7.0	22.0	0.414	0.674
7.0	23.0	0.432	0.691
7.0	24.0	0.451	0.707
7.0	25.0	0.469	0.724
7.0	26.0	0.487	0.74
7.0	27.0	0.506	0.757
7.0	28.0	0.525	0.773
7.0	29.0	0.543	0.788
7.0	30.0	0.562	0.804
7.0	31.0	0.582	0.82
7.0	32.0	0.585	0.823
7.0	33.0	0.605	0.838
7.0	34.0	0.625	0.853
7.0	35.0	0.647	0.871
7.0	36.0	0.667	0.885
7.0	37.0	0.688	0.899
7.0	38.0	0.713	0.916
7.0	39.0	0.734	0.929
7.0	40.0	0.755	0.942
7.0	41.0	0.786	0.954
7.0	42.0	0.808	0.969
7.0	43.0	0.83	0.979
7.0	44.0	0.853	0.988
7.0	45.0	0.878	0.995
7.0	46.0	0.904	0.999
7.0	47.0	0.934	1.0
