# Supplementary material for: Re-formulating Gehan’s design as a flexible two-stage single-arm trial
Source: BMC Med Res Methodol. 2019 Jan 28;19:22. doi: 10.1186/s12874-019-0659-2 (PMC6350340; doi:10.1186/s12874-019-0659-2)
Supplement: Supplementary file 5 — Confidence intervals. A.zip file containing.csv files that store the confidence intervals for the designs discussed in the manuscript and additional files. (ZIP 27.6 kb) [file 12874_2019_659_MOESM5_ESM.zip › Additional file 5/null_dupuis_girodR1.csv]

x1	x2	x3	x4
4.0	0.0	0.014	0.26
4.0	1.0	0.014	0.26
4.0	2.0	0.014	0.261
4.0	3.0	0.036	0.331
4.0	4.0	0.036	0.332
4.0	5.0	0.036	0.333
4.0	6.0	0.106	0.396
4.0	7.0	0.118	0.397
4.0	8.0	0.127	0.399
4.0	9.0	0.137	0.402
4.0	10.0	0.154	0.41
4.0	11.0	0.171	0.423
4.0	12.0	0.185	0.435
4.0	13.0	0.202	0.452
4.0	14.0	0.22	0.469
4.0	15.0	0.237	0.487
4.0	16.0	0.252	0.504
4.0	17.0	0.269	0.523
4.0	18.0	0.286	0.541
4.0	19.0	0.303	0.558
4.0	20.0	0.32	0.576
4.0	21.0	0.337	0.594
4.0	22.0	0.354	0.611
4.0	23.0	0.371	0.629
4.0	24.0	0.389	0.646
4.0	25.0	0.406	0.663
4.0	26.0	0.424	0.68
4.0	27.0	0.442	0.696
4.0	28.0	0.46	0.713
4.0	29.0	0.478	0.729
4.0	30.0	0.496	0.745
4.0	31.0	0.533	0.777
4.0	32.0	0.572	0.808
4.0	33.0	0.591	0.823
4.0	34.0	0.591	0.823
4.0	35.0	0.591	0.823
4.0	36.0	0.591	0.823
5.0	0.0	0.014	0.26
5.0	1.0	0.014	0.26
5.0	2.0	0.036	0.331
5.0	3.0	0.036	0.331
5.0	4.0	0.036	0.332
5.0	5.0	0.103	0.396
5.0	6.0	0.114	0.396
5.0	7.0	0.132	0.4
5.0	8.0	0.141	0.403
5.0	9.0	0.151	0.408
5.0	10.0	0.164	0.417
5.0	11.0	0.179	0.429
5.0	12.0	0.196	0.447
5.0	13.0	0.214	0.466
5.0	14.0	0.232	0.485
5.0	15.0	0.248	0.502
5.0	16.0	0.266	0.521
5.0	17.0	0.284	0.54
5.0	18.0	0.301	0.557
5.0	19.0	0.318	0.576
5.0	20.0	0.336	0.594
5.0	21.0	0.353	0.611
5.0	22.0	0.371	0.629
5.0	23.0	0.388	0.646
5.0	24.0	0.406	0.663
5.0	25.0	0.424	0.68
5.0	26.0	0.442	0.696
5.0	27.0	0.46	0.713
5.0	28.0	0.478	0.729
5.0	29.0	0.496	0.745
5.0	30.0	0.515	0.761
5.0	31.0	0.533	0.777
5.0	32.0	0.552	0.793
5.0	33.0	0.572	0.808
5.0	34.0	0.591	0.823
5.0	35.0	0.591	0.823
5.0	36.0	0.591	0.823
6.0	0.0	0.014	0.26
6.0	1.0	0.036	0.331
6.0	2.0	0.036	0.331
6.0	3.0	0.036	0.332
6.0	4.0	0.101	0.395
6.0	5.0	0.113	0.396
6.0	6.0	0.125	0.398
6.0	7.0	0.145	0.404
6.0	8.0	0.158	0.412
6.0	9.0	0.168	0.42
6.0	10.0	0.182	0.433
6.0	11.0	0.193	0.443
6.0	12.0	0.208	0.459
6.0	13.0	0.226	0.479
6.0	14.0	0.242	0.497
6.0	15.0	0.261	0.517
6.0	16.0	0.28	0.537
6.0	17.0	0.296	0.555
6.0	18.0	0.315	0.574
6.0	19.0	0.334	0.593
6.0	20.0	0.351	0.61
6.0	21.0	0.369	0.628
6.0	22.0	0.387	0.646
6.0	23.0	0.405	0.663
6.0	24.0	0.423	0.68
6.0	25.0	0.441	0.696
6.0	26.0	0.459	0.713
6.0	27.0	0.478	0.729
6.0	28.0	0.496	0.745
6.0	29.0	0.515	0.761
6.0	30.0	0.533	0.777
6.0	31.0	0.552	0.793
6.0	32.0	0.572	0.808
6.0	33.0	0.591	0.823
6.0	34.0	0.591	0.823
6.0	35.0	0.591	0.823
6.0	36.0	0.591	0.823
7.0	0.0	0.036	0.331
7.0	1.0	0.036	0.331
7.0	2.0	0.036	0.332
7.0	3.0	0.101	0.395
7.0	4.0	0.113	0.396
7.0	5.0	0.125	0.397
7.0	6.0	0.148	0.405
7.0	7.0	0.161	0.413
7.0	8.0	0.174	0.424
7.0	9.0	0.188	0.437
7.0	10.0	0.199	0.45
7.0	11.0	0.211	0.463
7.0	12.0	0.223	0.475
7.0	13.0	0.239	0.493
7.0	14.0	0.255	0.51
7.0	15.0	0.274	0.532
7.0	16.0	0.29	0.55
7.0	17.0	0.31	0.57
7.0	18.0	0.329	0.59
7.0	19.0	0.346	0.608
7.0	20.0	0.366	0.627
7.0	21.0	0.385	0.645
7.0	22.0	0.404	0.662
7.0	23.0	0.422	0.679
7.0	24.0	0.44	0.696
7.0	25.0	0.459	0.713
7.0	26.0	0.477	0.729
7.0	27.0	0.496	0.745
7.0	28.0	0.515	0.761
7.0	29.0	0.533	0.777
7.0	30.0	0.552	0.793
7.0	31.0	0.572	0.808
7.0	32.0	0.591	0.823
7.0	33.0	0.591	0.823
7.0	34.0	0.61	0.838
7.0	35.0	0.61	0.838
7.0	36.0	0.591	0.823
8.0	0.0	0.036	0.331
8.0	1.0	0.036	0.332
8.0	2.0	0.101	0.395
8.0	3.0	0.113	0.396
8.0	4.0	0.125	0.397
8.0	5.0	0.15	0.405
8.0	6.0	0.163	0.413
8.0	7.0	0.177	0.425
8.0	8.0	0.191	0.438
8.0	9.0	0.205	0.453
8.0	10.0	0.217	0.468
8.0	11.0	0.23	0.482
8.0	12.0	0.245	0.5
8.0	13.0	0.258	0.514
8.0	14.0	0.271	0.528
8.0	15.0	0.287	0.546
8.0	16.0	0.304	0.563
8.0	17.0	0.323	0.585
8.0	18.0	0.34	0.602
8.0	19.0	0.36	0.623
8.0	20.0	0.38	0.642
8.0	21.0	0.4	0.661
8.0	22.0	0.418	0.678
8.0	23.0	0.438	0.695
8.0	24.0	0.457	0.712
8.0	25.0	0.476	0.729
8.0	26.0	0.495	0.745
8.0	27.0	0.514	0.761
8.0	28.0	0.533	0.777
8.0	29.0	0.552	0.793
8.0	30.0	0.571	0.808
8.0	31.0	0.591	0.823
8.0	32.0	0.591	0.823
8.0	33.0	0.61	0.838
8.0	34.0	0.63	0.853
8.0	35.0	0.65	0.867
8.0	36.0	0.61	0.838
9.0	0.0	0.036	0.331
9.0	1.0	0.036	0.333
9.0	2.0	0.113	0.396
9.0	3.0	0.125	0.397
9.0	4.0	0.15	0.405
9.0	5.0	0.164	0.413
9.0	6.0	0.178	0.425
9.0	7.0	0.192	0.438
9.0	8.0	0.207	0.454
9.0	9.0	0.222	0.47
9.0	10.0	0.235	0.486
9.0	11.0	0.25	0.503
9.0	12.0	0.264	0.519
9.0	13.0	0.277	0.535
9.0	14.0	0.293	0.553
9.0	15.0	0.307	0.567
9.0	16.0	0.32	0.581
9.0	17.0	0.337	0.599
9.0	18.0	0.354	0.616
9.0	19.0	0.374	0.637
9.0	20.0	0.395	0.657
9.0	21.0	0.412	0.674
9.0	22.0	0.433	0.693
9.0	23.0	0.454	0.711
9.0	24.0	0.472	0.727
9.0	25.0	0.493	0.744
9.0	26.0	0.513	0.761
9.0	27.0	0.532	0.777
9.0	28.0	0.552	0.793
9.0	29.0	0.571	0.808
9.0	30.0	0.591	0.823
9.0	31.0	0.591	0.823
9.0	32.0	0.61	0.838
9.0	33.0	0.63	0.853
9.0	34.0	0.65	0.867
9.0	35.0	0.671	0.881
9.0	36.0	0.65	0.867
10.0	0.0	0.014	0.26
10.0	1.0	0.036	0.332
10.0	2.0	0.113	0.396
10.0	3.0	0.151	0.405
10.0	4.0	0.164	0.413
10.0	5.0	0.178	0.425
10.0	6.0	0.193	0.438
10.0	7.0	0.208	0.454
10.0	8.0	0.223	0.47
10.0	9.0	0.238	0.487
10.0	10.0	0.253	0.505
10.0	11.0	0.268	0.522
10.0	12.0	0.282	0.539
10.0	13.0	0.298	0.557
10.0	14.0	0.313	0.573
10.0	15.0	0.326	0.588
10.0	16.0	0.343	0.606
10.0	17.0	0.357	0.62
10.0	18.0	0.371	0.633
10.0	19.0	0.389	0.651
10.0	20.0	0.406	0.667
10.0	21.0	0.427	0.688
10.0	22.0	0.448	0.708
10.0	23.0	0.466	0.724
10.0	24.0	0.488	0.742
10.0	25.0	0.509	0.76
10.0	26.0	0.528	0.775
10.0	27.0	0.549	0.792
10.0	28.0	0.57	0.808
10.0	29.0	0.589	0.823
10.0	30.0	0.591	0.824
10.0	31.0	0.611	0.838
10.0	32.0	0.63	0.853
10.0	33.0	0.65	0.867
10.0	34.0	0.671	0.881
10.0	35.0	0.691	0.895
10.0	36.0	0.712	0.909
11.0	0.0	0.014	0.26
11.0	1.0	0.036	0.331
11.0	2.0	0.193	0.439
11.0	3.0	0.179	0.425
11.0	4.0	0.179	0.425
11.0	5.0	0.193	0.439
11.0	6.0	0.208	0.454
11.0	7.0	0.223	0.47
11.0	8.0	0.239	0.488
11.0	9.0	0.254	0.505
11.0	10.0	0.27	0.523
11.0	11.0	0.286	0.54
11.0	12.0	0.302	0.558
11.0	13.0	0.317	0.575
11.0	14.0	0.332	0.592
11.0	15.0	0.348	0.609
11.0	16.0	0.363	0.625
11.0	17.0	0.377	0.64
11.0	18.0	0.392	0.654
11.0	19.0	0.409	0.671
11.0	20.0	0.424	0.684
11.0	21.0	0.442	0.701
11.0	22.0	0.46	0.717
11.0	23.0	0.481	0.737
11.0	24.0	0.503	0.756
11.0	25.0	0.522	0.772
11.0	26.0	0.544	0.79
11.0	27.0	0.566	0.807
11.0	28.0	0.586	0.822
11.0	29.0	0.592	0.825
11.0	30.0	0.611	0.839
11.0	31.0	0.631	0.854
11.0	32.0	0.65	0.868
11.0	33.0	0.671	0.881
11.0	34.0	0.691	0.895
11.0	35.0	0.712	0.909
11.0	36.0	0.734	0.922
12.0	0.0	0.014	0.26
12.0	1.0	0.389	0.646
12.0	2.0	0.271	0.523
12.0	3.0	0.208	0.454
12.0	4.0	0.193	0.439
12.0	5.0	0.208	0.454
12.0	6.0	0.223	0.47
12.0	7.0	0.239	0.488
12.0	8.0	0.255	0.505
12.0	9.0	0.271	0.523
12.0	10.0	0.287	0.541
12.0	11.0	0.303	0.559
12.0	12.0	0.319	0.576
12.0	13.0	0.335	0.593
12.0	14.0	0.352	0.611
12.0	15.0	0.368	0.628
12.0	16.0	0.383	0.644
12.0	17.0	0.398	0.659
12.0	18.0	0.415	0.676
12.0	19.0	0.43	0.691
12.0	20.0	0.445	0.705
12.0	21.0	0.463	0.721
12.0	22.0	0.478	0.734
12.0	23.0	0.496	0.75
12.0	24.0	0.515	0.766
12.0	25.0	0.537	0.785
12.0	26.0	0.56	0.804
12.0	27.0	0.582	0.821
12.0	28.0	0.594	0.829
12.0	29.0	0.612	0.842
12.0	30.0	0.631	0.855
12.0	31.0	0.651	0.869
12.0	32.0	0.671	0.882
12.0	33.0	0.692	0.896
12.0	34.0	0.712	0.909
12.0	35.0	0.734	0.922
12.0	36.0	0.756	0.935
13.0	0.0	0.591	0.823
13.0	1.0	0.552	0.793
13.0	2.0	0.389	0.646
13.0	3.0	0.287	0.541
13.0	4.0	0.239	0.488
13.0	5.0	0.223	0.47
13.0	6.0	0.239	0.488
13.0	7.0	0.255	0.505
13.0	8.0	0.271	0.523
13.0	9.0	0.287	0.541
13.0	10.0	0.303	0.559
13.0	11.0	0.32	0.576
13.0	12.0	0.337	0.594
13.0	13.0	0.353	0.611
13.0	14.0	0.37	0.629
13.0	15.0	0.387	0.645
13.0	16.0	0.403	0.662
13.0	17.0	0.42	0.679
13.0	18.0	0.436	0.694
13.0	19.0	0.451	0.709
13.0	20.0	0.469	0.726
13.0	21.0	0.485	0.74
13.0	22.0	0.5	0.754
13.0	23.0	0.518	0.77
13.0	24.0	0.533	0.782
13.0	25.0	0.552	0.797
13.0	26.0	0.575	0.816
13.0	27.0	0.6	0.835
13.0	28.0	0.616	0.847
13.0	29.0	0.633	0.859
13.0	30.0	0.653	0.873
13.0	31.0	0.672	0.884
13.0	32.0	0.692	0.897
13.0	33.0	0.713	0.91
13.0	34.0	0.734	0.922
13.0	35.0	0.756	0.935
13.0	36.0	0.778	0.947
14.0	0.0	0.591	0.823
14.0	1.0	0.591	0.823
14.0	2.0	0.552	0.793
14.0	3.0	0.424	0.68
14.0	4.0	0.32	0.576
14.0	5.0	0.287	0.541
14.0	6.0	0.271	0.523
14.0	7.0	0.271	0.523
14.0	8.0	0.287	0.541
14.0	9.0	0.304	0.559
14.0	10.0	0.32	0.576
14.0	11.0	0.337	0.594
14.0	12.0	0.354	0.611
14.0	13.0	0.371	0.629
14.0	14.0	0.388	0.646
14.0	15.0	0.405	0.663
14.0	16.0	0.423	0.68
14.0	17.0	0.44	0.696
14.0	18.0	0.456	0.712
14.0	19.0	0.474	0.728
14.0	20.0	0.491	0.744
14.0	21.0	0.506	0.758
14.0	22.0	0.525	0.774
14.0	23.0	0.541	0.788
14.0	24.0	0.556	0.801
14.0	25.0	0.572	0.813
14.0	26.0	0.604	0.838
14.0	27.0	0.624	0.853
14.0	28.0	0.639	0.864
14.0	29.0	0.659	0.879
14.0	30.0	0.676	0.889
14.0	31.0	0.694	0.9
14.0	32.0	0.715	0.913
14.0	33.0	0.735	0.924
14.0	34.0	0.756	0.935
14.0	35.0	0.778	0.947
14.0	36.0	0.801	0.958
15.0	0.0	0.591	0.823
15.0	1.0	0.591	0.823
15.0	2.0	0.591	0.823
15.0	3.0	0.552	0.793
15.0	4.0	0.478	0.729
15.0	5.0	0.371	0.629
15.0	6.0	0.32	0.576
15.0	7.0	0.304	0.559
15.0	8.0	0.304	0.559
15.0	9.0	0.32	0.576
15.0	10.0	0.337	0.594
15.0	11.0	0.354	0.611
15.0	12.0	0.371	0.629
15.0	13.0	0.388	0.646
15.0	14.0	0.406	0.663
15.0	15.0	0.423	0.68
15.0	16.0	0.441	0.696
15.0	17.0	0.459	0.713
15.0	18.0	0.477	0.729
15.0	19.0	0.494	0.745
15.0	20.0	0.511	0.76
15.0	21.0	0.53	0.776
15.0	22.0	0.547	0.791
15.0	23.0	0.563	0.805
15.0	24.0	0.579	0.819
15.0	25.0	0.596	0.832
15.0	26.0	0.619	0.85
15.0	27.0	0.644	0.867
15.0	28.0	0.664	0.881
15.0	29.0	0.685	0.895
15.0	30.0	0.7	0.906
15.0	31.0	0.721	0.919
15.0	32.0	0.738	0.929
15.0	33.0	0.757	0.938
15.0	34.0	0.779	0.95
15.0	35.0	0.801	0.959
15.0	36.0	0.825	0.97
16.0	0.0	0.591	0.823
16.0	1.0	0.591	0.823
16.0	2.0	0.591	0.823
16.0	3.0	0.591	0.823
16.0	4.0	0.572	0.808
16.0	5.0	0.533	0.777
16.0	6.0	0.46	0.713
16.0	7.0	0.389	0.646
16.0	8.0	0.354	0.611
16.0	9.0	0.337	0.594
16.0	10.0	0.354	0.611
16.0	11.0	0.371	0.629
16.0	12.0	0.389	0.646
16.0	13.0	0.406	0.663
16.0	14.0	0.424	0.68
16.0	15.0	0.441	0.696
16.0	16.0	0.459	0.713
16.0	17.0	0.478	0.729
16.0	18.0	0.496	0.745
16.0	19.0	0.514	0.761
16.0	20.0	0.532	0.777
16.0	21.0	0.551	0.792
16.0	22.0	0.568	0.807
16.0	23.0	0.588	0.823
16.0	24.0	0.593	0.827
16.0	25.0	0.614	0.844
16.0	26.0	0.636	0.861
16.0	27.0	0.655	0.876
16.0	28.0	0.679	0.892
16.0	29.0	0.705	0.909
16.0	30.0	0.726	0.922
16.0	31.0	0.747	0.935
16.0	32.0	0.763	0.944
16.0	33.0	0.781	0.953
16.0	34.0	0.804	0.963
16.0	35.0	0.825	0.971
16.0	36.0	0.849	0.98
17.0	0.0	0.591	0.823
17.0	1.0	0.591	0.823
17.0	2.0	0.591	0.823
17.0	3.0	0.591	0.823
17.0	4.0	0.591	0.823
17.0	5.0	0.591	0.823
17.0	6.0	0.572	0.808
17.0	7.0	0.533	0.777
17.0	8.0	0.46	0.713
17.0	9.0	0.406	0.663
17.0	10.0	0.389	0.646
17.0	11.0	0.389	0.646
17.0	12.0	0.406	0.663
17.0	13.0	0.424	0.68
17.0	14.0	0.442	0.696
17.0	15.0	0.46	0.713
17.0	16.0	0.478	0.729
17.0	17.0	0.496	0.745
17.0	18.0	0.515	0.761
17.0	19.0	0.533	0.777
17.0	20.0	0.552	0.793
17.0	21.0	0.571	0.808
17.0	22.0	0.59	0.823
17.0	23.0	0.591	0.824
17.0	24.0	0.611	0.84
17.0	25.0	0.632	0.856
17.0	26.0	0.652	0.871
17.0	27.0	0.673	0.887
17.0	28.0	0.696	0.903
17.0	29.0	0.717	0.916
17.0	30.0	0.741	0.932
17.0	31.0	0.769	0.947
17.0	32.0	0.791	0.958
17.0	33.0	0.814	0.969
17.0	34.0	0.83	0.977
17.0	35.0	0.85	0.983
17.0	36.0	0.875	0.99
18.0	0.0	0.591	0.823
18.0	1.0	0.591	0.823
18.0	2.0	0.591	0.823
18.0	3.0	0.591	0.823
18.0	4.0	0.591	0.823
18.0	5.0	0.591	0.823
18.0	6.0	0.591	0.823
18.0	7.0	0.591	0.823
18.0	8.0	0.572	0.808
18.0	9.0	0.552	0.793
18.0	10.0	0.515	0.761
18.0	11.0	0.46	0.713
18.0	12.0	0.442	0.696
18.0	13.0	0.442	0.696
18.0	14.0	0.46	0.713
18.0	15.0	0.478	0.729
18.0	16.0	0.496	0.745
18.0	17.0	0.515	0.761
18.0	18.0	0.533	0.777
18.0	19.0	0.552	0.793
18.0	20.0	0.571	0.808
18.0	21.0	0.591	0.823
18.0	22.0	0.591	0.823
18.0	23.0	0.611	0.839
18.0	24.0	0.63	0.853
18.0	25.0	0.651	0.868
18.0	26.0	0.671	0.883
18.0	27.0	0.693	0.898
18.0	28.0	0.713	0.911
18.0	29.0	0.736	0.926
18.0	30.0	0.759	0.941
18.0	31.0	0.785	0.956
18.0	32.0	0.807	0.967
18.0	33.0	0.837	0.979
18.0	34.0	0.86	0.988
18.0	35.0	0.887	0.995
18.0	36.0	0.903	0.998
19.0	0.0	0.591	0.823
19.0	1.0	0.591	0.823
19.0	2.0	0.591	0.823
19.0	3.0	0.591	0.823
19.0	4.0	0.591	0.823
19.0	5.0	0.591	0.823
19.0	6.0	0.591	0.823
19.0	7.0	0.591	0.823
19.0	8.0	0.591	0.823
19.0	9.0	0.591	0.823
19.0	10.0	0.591	0.823
19.0	11.0	0.572	0.808
19.0	12.0	0.552	0.793
19.0	13.0	0.533	0.777
19.0	14.0	0.515	0.761
19.0	15.0	0.515	0.761
19.0	16.0	0.515	0.761
19.0	17.0	0.533	0.777
19.0	18.0	0.552	0.793
19.0	19.0	0.572	0.808
19.0	20.0	0.591	0.823
19.0	21.0	0.591	0.823
19.0	22.0	0.61	0.838
19.0	23.0	0.63	0.853
19.0	24.0	0.65	0.867
19.0	25.0	0.671	0.882
19.0	26.0	0.691	0.895
19.0	27.0	0.713	0.909
19.0	28.0	0.734	0.923
19.0	29.0	0.756	0.936
19.0	30.0	0.778	0.948
19.0	31.0	0.802	0.961
19.0	32.0	0.827	0.974
19.0	33.0	0.854	0.986
19.0	34.0	0.877	0.994
19.0	35.0	0.91	0.999
19.0	36.0	0.936	1.0
