# Supplementary material for: Re-formulating Gehan’s design as a flexible two-stage single-arm trial
Source: BMC Med Res Methodol. 2019 Jan 28;19:22. doi: 10.1186/s12874-019-0659-2 (PMC6350340; doi:10.1186/s12874-019-0659-2)
Supplement: Supplementary file 5 — Confidence intervals. A.zip file containing.csv files that store the confidence intervals for the designs discussed in the manuscript and additional files. (ZIP 27.6 kb) [file 12874_2019_659_MOESM5_ESM.zip › Additional file 5/null_lorenzenR1.csv]

x1	x2	x3	x4
6.0	0.0	0.044	0.404
6.0	1.0	0.079	0.48
6.0	2.0	0.079	0.481
6.0	3.0	0.123	0.551
6.0	4.0	0.125	0.553
6.0	5.0	0.126	0.559
6.0	6.0	0.235	0.62
6.0	7.0	0.247	0.624
6.0	8.0	0.277	0.638
6.0	9.0	0.308	0.658
6.0	10.0	0.335	0.683
6.0	11.0	0.368	0.707
6.0	12.0	0.402	0.735
6.0	13.0	0.435	0.762
6.0	14.0	0.467	0.788
6.0	15.0	0.5	0.814
6.0	16.0	0.533	0.838
6.0	17.0	0.566	0.862
7.0	0.0	0.079	0.48
7.0	1.0	0.079	0.481
7.0	2.0	0.123	0.551
7.0	3.0	0.125	0.552
7.0	4.0	0.126	0.556
7.0	5.0	0.229	0.618
7.0	6.0	0.255	0.626
7.0	7.0	0.27	0.633
7.0	8.0	0.295	0.649
7.0	9.0	0.321	0.676
7.0	10.0	0.355	0.7
7.0	11.0	0.391	0.73
7.0	12.0	0.427	0.76
7.0	13.0	0.463	0.787
7.0	14.0	0.498	0.813
7.0	15.0	0.532	0.838
7.0	16.0	0.566	0.862
7.0	17.0	0.601	0.885
8.0	0.0	0.079	0.48
8.0	1.0	0.123	0.551
8.0	2.0	0.125	0.551
8.0	3.0	0.126	0.554
8.0	4.0	0.227	0.617
8.0	5.0	0.264	0.627
8.0	6.0	0.285	0.64
8.0	7.0	0.302	0.654
8.0	8.0	0.327	0.669
8.0	9.0	0.349	0.694
8.0	10.0	0.378	0.719
8.0	11.0	0.414	0.752
8.0	12.0	0.451	0.783
8.0	13.0	0.49	0.811
8.0	14.0	0.527	0.837
8.0	15.0	0.564	0.862
8.0	16.0	0.6	0.885
8.0	17.0	0.601	0.885
9.0	0.0	0.079	0.481
9.0	1.0	0.125	0.551
9.0	2.0	0.126	0.553
9.0	3.0	0.226	0.617
9.0	4.0	0.269	0.628
9.0	5.0	0.292	0.641
9.0	6.0	0.316	0.66
9.0	7.0	0.34	0.68
9.0	8.0	0.361	0.705
9.0	9.0	0.384	0.726
9.0	10.0	0.407	0.746
9.0	11.0	0.437	0.772
9.0	12.0	0.476	0.804
9.0	13.0	0.515	0.834
9.0	14.0	0.556	0.86
9.0	15.0	0.596	0.884
9.0	16.0	0.601	0.886
9.0	17.0	0.636	0.907
10.0	0.0	0.125	0.551
10.0	1.0	0.126	0.553
10.0	2.0	0.226	0.617
10.0	3.0	0.27	0.628
10.0	4.0	0.294	0.642
10.0	5.0	0.32	0.661
10.0	6.0	0.346	0.684
10.0	7.0	0.372	0.709
10.0	8.0	0.396	0.734
10.0	9.0	0.42	0.757
10.0	10.0	0.444	0.779
10.0	11.0	0.469	0.798
10.0	12.0	0.5	0.823
10.0	13.0	0.541	0.854
10.0	14.0	0.583	0.881
10.0	15.0	0.603	0.891
10.0	16.0	0.637	0.909
10.0	17.0	0.673	0.928
11.0	0.0	0.125	0.551
11.0	1.0	0.226	0.617
11.0	2.0	0.27	0.628
11.0	3.0	0.295	0.642
11.0	4.0	0.321	0.661
11.0	5.0	0.348	0.684
11.0	6.0	0.376	0.71
11.0	7.0	0.404	0.736
11.0	8.0	0.431	0.761
11.0	9.0	0.457	0.786
11.0	10.0	0.483	0.809
11.0	11.0	0.508	0.83
11.0	12.0	0.533	0.848
11.0	13.0	0.566	0.872
11.0	14.0	0.612	0.902
11.0	15.0	0.641	0.917
11.0	16.0	0.674	0.932
11.0	17.0	0.711	0.948
12.0	0.0	0.079	0.48
12.0	1.0	0.295	0.642
12.0	2.0	0.295	0.642
12.0	3.0	0.321	0.661
12.0	4.0	0.349	0.684
12.0	5.0	0.377	0.71
12.0	6.0	0.407	0.736
12.0	7.0	0.436	0.763
12.0	8.0	0.465	0.788
12.0	9.0	0.494	0.813
12.0	10.0	0.522	0.836
12.0	11.0	0.549	0.858
12.0	12.0	0.574	0.878
12.0	13.0	0.622	0.907
12.0	14.0	0.657	0.927
12.0	15.0	0.682	0.942
12.0	16.0	0.713	0.955
12.0	17.0	0.75	0.967
13.0	0.0	0.533	0.838
13.0	1.0	0.378	0.71
13.0	2.0	0.321	0.661
13.0	3.0	0.349	0.684
13.0	4.0	0.378	0.71
13.0	5.0	0.407	0.736
13.0	6.0	0.437	0.763
13.0	7.0	0.468	0.789
13.0	8.0	0.499	0.814
13.0	9.0	0.53	0.838
13.0	10.0	0.561	0.861
13.0	11.0	0.59	0.883
13.0	12.0	0.606	0.896
13.0	13.0	0.647	0.923
13.0	14.0	0.693	0.947
13.0	15.0	0.73	0.964
13.0	16.0	0.757	0.976
13.0	17.0	0.792	0.985
14.0	0.0	0.601	0.885
14.0	1.0	0.533	0.838
14.0	2.0	0.407	0.736
14.0	3.0	0.378	0.71
14.0	4.0	0.407	0.736
14.0	5.0	0.437	0.763
14.0	6.0	0.469	0.789
14.0	7.0	0.5	0.814
14.0	8.0	0.533	0.838
14.0	9.0	0.566	0.862
14.0	10.0	0.599	0.885
14.0	11.0	0.602	0.888
14.0	12.0	0.638	0.912
14.0	13.0	0.677	0.937
14.0	14.0	0.72	0.96
14.0	15.0	0.77	0.98
14.0	16.0	0.808	0.992
14.0	17.0	0.838	0.998
15.0	0.0	0.601	0.885
15.0	1.0	0.601	0.885
15.0	2.0	0.566	0.862
15.0	3.0	0.5	0.814
15.0	4.0	0.437	0.763
15.0	5.0	0.469	0.789
15.0	6.0	0.5	0.814
15.0	7.0	0.533	0.838
15.0	8.0	0.566	0.862
15.0	9.0	0.601	0.885
15.0	10.0	0.601	0.885
15.0	11.0	0.636	0.907
15.0	12.0	0.673	0.929
15.0	13.0	0.712	0.95
15.0	14.0	0.753	0.971
15.0	15.0	0.799	0.989
15.0	16.0	0.854	0.999
15.0	17.0	0.892	1.0
